# Supplementary material for: 3-[(1H-Benzimidazol-2-yl)sulfanyl­methyl]benzonitrile
Source: Acta Crystallogr Sect E Struct Rep Online. 2009 May 23;65(Pt 6):o1358. doi: 10.1107/S1600536809018546 (PMC2969630; doi:10.1107/S1600536809018546)
Supplement: Supplementary file 2 [file e-65-o1358-Isup2.hkl]

# 
# h,k,l, Fc-squared, Fo-squared, sigma(Fo-squared) and status flag 
# 
data_I
_shelx_title ' zh in P2(1)/c' 
_shelx_refln_list_code          4 
_shelx_F_calc_maximum      151.52 
_exptl_crystal_F_000       552.00 
_reflns_d_resolution_high  0.8107 
 
loop_ 
 _symmetry_equiv_pos_as_xyz 
 'x, y, z' 
 '-x, y+1/2, -z+1/2' 
 '-x, -y, -z' 
 'x, -y-1/2, z-1/2' 
 
_cell_length_a    15.3836 
_cell_length_b     9.2796 
_cell_length_c     9.8874 
_cell_angle_alpha  90.000 
_cell_angle_beta  101.632 
_cell_angle_gamma  90.000 
 
_shelx_F_squared_multiplier     1.000 
 
loop_ 
 _refln_index_h 
 _refln_index_k 
 _refln_index_l 
 _refln_F_squared_calc 
 _refln_F_squared_meas 
 _refln_F_squared_sigma 
 _refln_observed_status 
   2   0   0      277.98      254.50      3.21 o 
   5   0   0      227.62      210.03     12.30 o 
   6   0   0       20.40       29.40      2.96 o 
   7   0   0       46.47       89.28      8.17 o 
   8   0   0     1449.40     1584.41     34.26 o 
   9   0   0       64.93       71.70      7.18 o 
  10   0   0       36.91       38.08      5.56 o 
  11   0   0       45.04       45.62      5.11 o 
  12   0   0        1.65        4.89      6.02 o 
  13   0   0        3.77        1.92      3.42 o 
  14   0   0       21.65       23.04      4.59 o 
  15   0   0        7.43        8.20      4.21 o 
  16   0   0        2.62        1.87      2.84 o 
  17   0   0        0.95        1.07      3.35 o 
  18   0   0        0.17        3.09      3.00 o 
   1   1   0      191.41      180.38      5.84 o 
   2   1   0     9105.37     8327.22     34.51 o 
   3   1   0     2024.62     1646.46      7.61 o 
   4   1   0    10930.93    11408.71     68.26 o 
   6   1   0      333.43      327.31      5.31 o 
   7   1   0       44.29       45.05      3.84 o 
   8   1   0      463.80      464.17      9.23 o 
   9   1   0      294.64      321.74      9.89 o 
  10   1   0       19.50       24.53      2.61 o 
  11   1   0       19.43       21.49      4.37 o 
  12   1   0        2.33        6.34      2.55 o 
  13   1   0        1.61        2.77      2.03 o 
  14   1   0        2.91        6.61      2.39 o 
  15   1   0        2.35        0.92      2.06 o 
  16   1   0        1.69        2.22      2.07 o 
  17   1   0        0.06        2.87      2.92 o 
  18   1   0        0.93        0.00      3.32 o 
   0   2   0      542.70      504.00      8.77 o 
   1   2   0     2572.46     2600.46     14.96 o 
   2   2   0     2870.27     2883.33     21.55 o 
   3   2   0      206.83      215.66      6.69 o 
   4   2   0        1.19        0.00      0.81 o 
   5   2   0       88.40      104.34      5.52 o 
   6   2   0      995.51     1046.77      8.56 o 
   7   2   0      996.17     1035.74     13.21 o 
   8   2   0      197.96      181.69      5.04 o 
   9   2   0      746.29      802.69     12.20 o 
  10   2   0      690.09      702.74     15.28 o 
  11   2   0        2.90        0.60      2.46 o 
  12   2   0      135.03      146.84     11.11 o 
  13   2   0       72.69       69.99      4.45 o 
  14   2   0        5.26        9.21      2.19 o 
  15   2   0       10.92        5.93      2.47 o 
  16   2   0        0.36        0.21      2.47 o 
  17   2   0        0.51        3.55      2.40 o 
  18   2   0        0.56        0.17      4.14 o 
   1   3   0       71.38       65.10      3.28 o 
   2   3   0      279.02      248.67      4.41 o 
   3   3   0     3861.16     3922.24     26.84 o 
   4   3   0      197.39      174.82      7.01 o 
   5   3   0      438.26      501.66     14.41 o 
   6   3   0       16.42       27.24      2.58 o 
   7   3   0        0.06        1.68      3.24 o 
   8   3   0      161.90      171.13      5.78 o 
   9   3   0        1.39        3.52      2.49 o 
  10   3   0      163.86      158.25      5.77 o 
  11   3   0      344.71      325.69     13.23 o 
  12   3   0        0.02        1.62      2.30 o 
  13   3   0      200.56      275.16     15.05 o 
  14   3   0        0.74        5.81      2.63 o 
  15   3   0       21.03       13.41      2.85 o 
  16   3   0        3.72        7.65      3.13 o 
  17   3   0        4.02        1.74      2.86 o 
   0   4   0     1654.41     1773.10     15.07 o 
   1   4   0      131.45      166.51      3.76 o 
   2   4   0      482.97      450.43      6.24 o 
   3   4   0     2675.32     3011.37     42.19 o 
   4   4   0      630.20      657.95     13.43 o 
   5   4   0        2.89        8.22      1.92 o 
   6   4   0      144.91      130.40      7.47 o 
   7   4   0       66.66       61.59      5.00 o 
   8   4   0      124.47      111.28      4.91 o 
   9   4   0       11.14        6.03      2.76 o 
  10   4   0       48.41       49.45      4.07 o 
  11   4   0       72.35       84.95      5.72 o 
  12   4   0       40.43       40.89      4.05 o 
  13   4   0       19.78       22.30      3.13 o 
  14   4   0        0.04        6.51      3.21 o 
  15   4   0        9.73        4.38      3.61 o 
  16   4   0        0.00        0.57      3.05 o 
  17   4   0        3.35        4.38      3.13 o 
   1   5   0     2620.14     2800.26     29.98 o 
   2   5   0      177.84      193.74      5.31 o 
   3   5   0       12.30        7.51      1.63 o 
   4   5   0      585.95      586.64     13.53 o 
   5   5   0       22.94       36.15      3.60 o 
   6   5   0      434.23      422.83      9.24 o 
   7   5   0       51.51       48.73      4.62 o 
   8   5   0        0.76        7.09      2.91 o 
   9   5   0       12.03       16.22      4.05 o 
  10   5   0       26.64       27.81      3.32 o 
  11   5   0        9.42       10.32      2.62 o 
  12   5   0       26.20       27.51      3.32 o 
  13   5   0       24.01       16.35      3.13 o 
  14   5   0       56.64       63.19      7.33 o 
  15   5   0        3.82       10.74      2.83 o 
  16   5   0        0.06        7.29      4.02 o 
   0   6   0      286.15      350.17     12.72 o 
   1   6   0      143.28      135.89      3.74 o 
   2   6   0        1.11        2.17      1.76 o 
   3   6   0      121.88      124.11      3.89 o 
   4   6   0      102.40      102.65      4.04 o 
   5   6   0       39.35       35.76      3.69 o 
   6   6   0       18.41       19.73      4.10 o 
   7   6   0      176.89      200.22      7.10 o 
   8   6   0      104.26      103.73      6.56 o 
   9   6   0      127.85      114.82      5.53 o 
  10   6   0        0.63        6.87      2.99 o 
  11   6   0       11.65       13.63      3.21 o 
  12   6   0        9.52       15.08      8.01 o 
  13   6   0        1.26       11.39      5.16 o 
  14   6   0        5.03        8.38      4.55 o 
  15   6   0        0.34       15.65      3.73 o 
   1   7   0      611.04      604.11     13.32 o 
   2   7   0      180.91      187.76      6.58 o 
   3   7   0      450.47      530.30     12.20 o 
   4   7   0      519.42      510.12     16.71 o 
   5   7   0       26.69       31.84      3.78 o 
   6   7   0       57.16       67.80      5.35 o 
   7   7   0       97.34       81.79      5.96 o 
   8   7   0        0.15        3.21      2.82 o 
   9   7   0       21.47       17.39      2.95 o 
  10   7   0       59.17       71.58      6.51 o 
  11   7   0       18.70       23.83      7.48 o 
  12   7   0        1.56        0.00      4.82 o 
  13   7   0        7.45       10.29      3.29 o 
  14   7   0        2.13        2.37      4.11 o 
   0   8   0       96.12       81.01      6.02 o 
   1   8   0      620.30      673.67     15.68 o 
   2   8   0       35.51       30.67      3.23 o 
   3   8   0      235.24      245.22      8.37 o 
   4   8   0       27.08       21.06      3.54 o 
   5   8   0       33.43       34.93      3.94 o 
   6   8   0        3.90        4.99      2.81 o 
   7   8   0       11.83        8.69      2.94 o 
   8   8   0       30.79       23.65      4.65 o 
   9   8   0        5.46        5.84      3.87 o 
  10   8   0        2.11        0.00      3.58 o 
  11   8   0        1.37        5.95      5.86 o 
  12   8   0        7.54       13.08      5.06 o 
  13   8   0        1.35       11.25      5.04 o 
   1   9   0        7.00        8.40      2.51 o 
   2   9   0       12.53       12.75      2.76 o 
   3   9   0      243.09      237.66     10.83 o 
   4   9   0       20.71       28.88      4.41 o 
   5   9   0       29.35       28.01      4.13 o 
   6   9   0      110.48      112.43      6.21 o 
   7   9   0        9.14        6.51      4.75 o 
   8   9   0       20.95       10.78      3.92 o 
   9   9   0       22.75       21.67     12.55 o 
  10   9   0        3.12        4.71      4.28 o 
  11   9   0       18.96       11.25      7.23 o 
   0  10   0      100.05      123.80     11.24 o 
   1  10   0       16.95       13.61      3.05 o 
   2  10   0        0.02        6.31      3.00 o 
   3  10   0        0.14        0.00      2.77 o 
   4  10   0       21.05       28.69      3.59 o 
   5  10   0        1.35        7.26      3.73 o 
   6  10   0       56.43       39.91      6.06 o 
   7  10   0       60.80       54.68      6.45 o 
   8  10   0        7.52        7.19      3.73 o 
   9  10   0       22.42       16.20      4.81 o 
   1  11   0       15.97        8.51      3.28 o 
   2  11   0       40.73       31.70      5.04 o 
   3  11   0        3.38        1.82      2.73 o 
   4  11   0        4.11        8.05      3.59 o 
   5  11   0        1.69        5.95      3.81 o 
 -18   1   1        1.56        3.43      2.61 o 
 -17   1   1        2.00        8.56      3.64 o 
 -16   1   1        3.78       10.89      3.00 o 
 -15   1   1        6.09       10.35      2.28 o 
 -14   1   1        0.29        2.35      1.82 o 
 -13   1   1        1.65        4.20      1.80 o 
 -12   1   1        5.55        5.75      1.84 o 
 -11   1   1      146.10      154.15      9.09 o 
 -10   1   1        0.02        2.18      1.67 o 
  -9   1   1      470.04      471.59      8.80 o 
  -8   1   1      104.92       96.15      5.77 o 
  -7   1   1     1008.75     1042.21     13.51 o 
  -6   1   1     1411.38     1453.30     11.41 o 
  -5   1   1       21.72       15.15      1.37 o 
  -4   1   1      976.54     1076.54     11.23 o 
  -3   1   1     9324.31     9231.79     28.22 o 
  -2   1   1     2917.66     2764.88     10.46 o 
  -1   1   1      314.76      234.65      2.19 o 
   0   1   1        0.62        2.18      0.44 o 
   1   1   1      813.31      774.38      8.01 o 
   2   1   1     3521.75     3397.05     15.94 o 
   3   1   1    12337.22    12660.81    142.79 o 
   4   1   1     2334.72     2194.21     11.52 o 
   5   1   1      554.53      528.04      7.11 o 
   6   1   1     1495.70     1438.36     14.09 o 
   7   1   1      349.77      358.86      8.54 o 
   8   1   1        7.55        7.64      1.41 o 
   9   1   1       98.57      115.84      5.22 o 
  10   1   1        5.02        8.54      2.29 o 
  11   1   1       55.49       54.26      3.70 o 
  12   1   1        0.14        1.72      1.97 o 
  13   1   1       10.51        9.66      2.81 o 
  14   1   1        2.36        6.12      2.17 o 
  15   1   1        8.22        9.73      1.72 o 
  16   1   1        0.89        7.29      3.65 o 
  17   1   1        0.78        4.01      3.40 o 
  18   1   1        0.60        3.95      3.22 o 
 -18   2   1        0.06        2.29      2.85 o 
 -17   2   1        0.20        1.40      2.34 o 
 -16   2   1        0.44        3.78      2.34 o 
 -15   2   1        1.51        4.93      2.38 o 
 -14   2   1       20.28       16.20      2.62 o 
 -13   2   1        1.14        1.45      1.94 o 
 -12   2   1        3.32        3.43      1.68 o 
 -11   2   1       23.21       20.68      2.32 o 
 -10   2   1       26.70       22.55      2.62 o 
  -9   2   1       13.41       15.20      1.99 o 
  -8   2   1      591.50      669.32     10.34 o 
  -7   2   1      900.37      934.78     13.13 o 
  -6   2   1      242.17      225.64      7.27 o 
  -5   2   1      106.43       95.14      3.43 o 
  -4   2   1      820.20      934.31      6.92 o 
  -3   2   1        1.02        2.98      1.15 o 
  -2   2   1      222.99      225.81      3.46 o 
  -1   2   1       23.49       52.03      2.49 o 
   0   2   1     1295.10     1236.35      7.65 o 
   1   2   1      514.28      479.63      4.99 o 
   2   2   1       19.31       18.98      1.10 o 
   3   2   1     1051.13     1038.47      7.51 o 
   4   2   1      916.33     1028.07      9.02 o 
   5   2   1       53.14       46.17      2.05 o 
   6   2   1      736.13      721.31     11.17 o 
   7   2   1     1350.30     1299.49     17.38 o 
   8   2   1      410.12      411.49      9.53 o 
   9   2   1        3.42        1.78      1.40 o 
  10   2   1       42.12       41.77      4.63 o 
  11   2   1       33.66       25.26      2.78 o 
  12   2   1        0.15        5.12      1.27 o 
  13   2   1        3.76        0.83      2.07 o 
  14   2   1        4.82        9.01      3.99 o 
  15   2   1        0.26        3.13      2.95 o 
  16   2   1        0.63        2.85      3.34 o 
  17   2   1        0.25        5.32      2.31 o 
 -18   3   1        0.64        4.36      5.27 o 
 -17   3   1        1.74        7.83      2.50 o 
 -16   3   1        0.03        4.18      2.02 o 
 -15   3   1        6.78        7.17      2.67 o 
 -14   3   1        2.23        6.64      2.09 o 
 -13   3   1       65.18       64.32      5.70 o 
 -12   3   1        0.11        0.00      2.83 o 
 -11   3   1        8.07        9.48      1.65 o 
 -10   3   1       13.38        9.72      1.80 o 
  -9   3   1      184.44      165.77      6.61 o 
  -8   3   1        0.05        3.65      2.82 o 
  -7   3   1      198.57      192.63      5.40 o 
  -6   3   1      345.73      321.96      7.94 o 
  -5   3   1      148.30      156.64      3.85 o 
  -4   3   1      401.96      414.25      6.70 o 
  -3   3   1       34.85       28.74      1.77 o 
  -2   3   1      446.25      494.89      6.26 o 
  -1   3   1     3331.88     3292.57     17.28 o 
   0   3   1       23.14       17.02      1.59 o 
   1   3   1     1466.26     1461.00      8.21 o 
   2   3   1      895.98      862.23      7.02 o 
   3   3   1      405.12      349.52      5.12 o 
   4   3   1      104.07      102.89      3.12 o 
   5   3   1      266.74      241.16      5.64 o 
   6   3   1      505.72      510.29      9.57 o 
   7   3   1      332.04      290.79      3.95 o 
   8   3   1        1.96        3.85      1.61 o 
   9   3   1        1.98        5.34      1.80 o 
  10   3   1       10.76        7.37      2.25 o 
  11   3   1       24.35       22.03      3.37 o 
  12   3   1       10.05       14.35      4.10 o 
  13   3   1       84.05       91.81      6.27 o 
  14   3   1        0.53        0.00      2.45 o 
  15   3   1        4.04        9.01      3.34 o 
  16   3   1        2.73        6.99      4.37 o 
  17   3   1        0.03        5.58      3.04 o 
 -17   4   1        6.02        6.22      4.66 o 
 -16   4   1        7.43        3.61      3.50 o 
 -15   4   1        0.96        3.88      2.34 o 
 -14   4   1        0.43        6.29      2.49 o 
 -13   4   1        6.99        6.56      2.82 o 
 -12   4   1       12.11       13.81      2.55 o 
 -11   4   1        2.27        2.32      2.60 o 
 -10   4   1      131.56      133.47      7.42 o 
  -9   4   1       25.17       21.03      2.87 o 
  -8   4   1      151.05      140.14      6.20 o 
  -7   4   1       31.63       30.72      2.96 o 
  -6   4   1      195.28      201.20      8.92 o 
  -5   4   1      676.86      687.15     13.55 o 
  -4   4   1       55.28       82.75      4.48 o 
  -3   4   1      131.19      162.37      3.69 o 
  -2   4   1     1577.52     1561.58     17.57 o 
  -1   4   1       34.20       46.53      2.48 o 
   0   4   1      569.50      558.72      7.39 o 
   1   4   1       17.63       17.00      1.43 o 
   2   4   1     1639.77     1799.05     21.68 o 
   3   4   1      492.99      448.86      7.54 o 
   4   4   1      495.99      519.05     11.02 o 
   5   4   1      244.36      256.90      6.97 o 
   6   4   1        0.47        2.92      3.08 o 
   7   4   1       27.87       26.98      3.95 o 
   8   4   1       22.51       17.62      2.33 o 
   9   4   1        5.36        5.99      2.56 o 
  10   4   1      115.57      131.98     11.02 o 
  11   4   1        4.98        3.07      2.85 o 
  12   4   1        0.82        4.97      2.02 o 
  13   4   1       22.68       16.68      4.53 o 
  14   4   1        3.22        5.62      3.92 o 
  15   4   1       10.27        8.98      3.70 o 
  16   4   1       20.63       18.75      6.33 o 
  17   4   1        8.19       15.12      3.08 o 
 -16   5   1        0.17        2.85      3.20 o 
 -15   5   1        8.16        5.70      2.67 o 
 -14   5   1        3.30        7.52      2.71 o 
 -13   5   1        0.96        2.50      2.65 o 
 -12   5   1       18.42       24.67      3.68 o 
 -11   5   1       84.63       87.14      5.97 o 
 -10   5   1        8.05        7.02      3.14 o 
  -9   5   1       16.97       14.21      3.23 o 
  -8   5   1        6.22        7.27      2.62 o 
  -7   5   1        3.51        2.69      2.65 o 
  -6   5   1        9.11       11.69      2.41 o 
  -5   5   1       47.97       44.74      4.79 o 
  -4   5   1       36.89       22.95      2.05 o 
  -3   5   1      192.01      191.62      8.77 o 
  -2   5   1       61.49       69.74      3.90 o 
  -1   5   1        1.94        3.26      2.01 o 
   0   5   1      182.12      177.77      6.62 o 
   1   5   1      216.37      179.64      5.36 o 
   2   5   1        4.93        5.32      1.51 o 
   3   5   1      145.26      126.80      3.91 o 
   4   5   1       52.44       44.22      2.89 o 
   5   5   1       10.74       14.25      2.67 o 
   6   5   1        4.93        5.02      2.08 o 
   7   5   1       41.43       45.25      3.77 o 
   8   5   1        6.87       11.08      3.02 o 
   9   5   1       12.83       11.17      3.00 o 
  10   5   1        1.81       11.70      3.67 o 
  11   5   1      134.65      161.53      9.69 o 
  12   5   1        6.53        0.15      4.01 o 
  13   5   1        0.95       14.27      4.74 o 
  14   5   1       14.09       14.63      4.44 o 
  15   5   1        2.75        3.39      2.87 o 
  16   5   1        0.20        2.20      2.60 o 
 -16   6   1        0.12       12.24      5.56 o 
 -15   6   1        0.68        3.61      3.86 o 
 -14   6   1        1.30        5.37      2.30 o 
 -13   6   1        3.25        2.98      2.20 o 
 -12   6   1        8.48        5.73      3.49 o 
 -11   6   1        6.13       10.94      3.98 o 
 -10   6   1      174.29      206.88      9.38 o 
  -9   6   1       13.98       11.38      4.54 o 
  -8   6   1      173.05      177.67      7.87 o 
  -7   6   1      296.28      297.15     11.51 o 
  -6   6   1        2.58        5.79      2.59 o 
  -5   6   1      156.07      153.36      7.12 o 
  -4   6   1      189.51      206.49     10.20 o 
  -3   6   1       88.63      101.77      3.95 o 
  -2   6   1      306.59      290.25      9.33 o 
  -1   6   1       35.47       33.42      2.50 o 
   0   6   1      469.82      442.62      8.86 o 
   1   6   1        1.39        0.74      2.07 o 
   2   6   1      310.04      332.56      9.28 o 
   3   6   1       12.50       13.12      1.98 o 
   4   6   1      256.26      251.15     11.00 o 
   5   6   1      149.37      147.27      5.61 o 
   6   6   1      152.97      147.32      6.22 o 
   7   6   1      332.42      351.59     10.59 o 
   8   6   1       64.87       48.41      5.34 o 
   9   6   1       67.96       64.74     10.46 o 
  10   6   1      140.60      154.76     12.68 o 
  11   6   1       14.08       10.44      4.10 o 
  12   6   1        4.76       11.54      3.43 o 
  13   6   1        1.96        0.82      4.42 o 
  14   6   1        0.01        4.40      2.88 o 
  15   6   1        0.29        8.29      4.22 o 
 -14   7   1        2.92       16.55      7.77 o 
 -13   7   1        0.10        5.99      3.30 o 
 -12   7   1        0.04        5.13      2.79 o 
 -11   7   1       15.89       11.56      3.25 o 
 -10   7   1       16.16        6.37      2.39 o 
  -9   7   1       19.16       13.56      5.71 o 
  -8   7   1       36.11       22.16      5.05 o 
  -7   7   1       65.00       67.63      4.75 o 
  -6   7   1      270.20      277.49     10.51 o 
  -5   7   1      129.23      123.16      6.74 o 
  -4   7   1       19.60       24.56      2.82 o 
  -3   7   1       71.68       82.44      5.20 o 
  -2   7   1       66.70       55.91      3.97 o 
  -1   7   1      144.86      155.68      5.48 o 
   0   7   1       24.37       25.28      3.25 o 
   1   7   1        0.99        6.03      2.06 o 
   2   7   1      189.74      209.45      7.00 o 
   3   7   1      111.66      107.15      4.31 o 
   4   7   1       34.89       36.57      3.63 o 
   5   7   1      133.25      130.11      5.52 o 
   6   7   1      154.75      140.33      5.89 o 
   7   7   1       34.39       24.89      3.09 o 
   8   7   1       24.01       27.22      4.53 o 
   9   7   1       12.43        2.54      3.68 o 
  10   7   1       10.82       10.99      4.49 o 
  11   7   1        0.94        4.55      4.04 o 
  12   7   1        2.99        3.11      3.93 o 
  13   7   1        0.13        8.72      3.28 o 
  14   7   1        0.23       12.71      3.09 o 
 -13   8   1        0.20        9.40      5.47 o 
 -12   8   1       20.40       17.86      7.73 o 
 -11   8   1        0.88        4.29      3.77 o 
 -10   8   1        3.92        5.47      3.74 o 
  -9   8   1       10.80       11.60      3.28 o 
  -8   8   1       42.61       46.17      6.83 o 
  -7   8   1       82.26       70.60      5.00 o 
  -6   8   1        0.58        6.82      3.12 o 
  -5   8   1        1.25        6.65      2.90 o 
  -4   8   1       28.11       28.62      4.13 o 
  -3   8   1       43.10       39.44      3.33 o 
  -2   8   1       21.40       34.86      3.43 o 
  -1   8   1      218.53      229.69      8.13 o 
   0   8   1      893.96      993.25     20.65 o 
   1   8   1      212.00      194.53      6.41 o 
   2   8   1      180.98      177.14      6.71 o 
   3   8   1       68.19       87.57      7.56 o 
   4   8   1        1.43        5.29      2.76 o 
   5   8   1        2.80        5.40      2.79 o 
   6   8   1        2.76        9.14      2.77 o 
   7   8   1       49.72       52.67      6.08 o 
   8   8   1       10.76        6.54      4.10 o 
   9   8   1        6.16        6.27      4.25 o 
  10   8   1        3.33        7.55      4.70 o 
  11   8   1        3.51        0.00      7.50 o 
  12   8   1        6.41       12.39      4.75 o 
 -11   9   1        7.79        4.80      4.29 o 
 -10   9   1       12.33       19.14      8.33 o 
  -9   9   1        1.11        2.62      5.67 o 
  -8   9   1        0.20        2.40      3.16 o 
  -7   9   1        0.24        0.00      3.10 o 
  -6   9   1       13.56       16.94      3.40 o 
  -5   9   1        7.08        4.96      3.61 o 
  -4   9   1      129.37      159.34      9.47 o 
  -3   9   1       87.31       79.79      5.43 o 
  -2   9   1       29.54       32.52      3.17 o 
  -1   9   1        0.06        0.66      2.37 o 
   0   9   1       37.59       41.16      3.38 o 
   1   9   1        0.03        0.61      2.52 o 
   2   9   1       37.42       41.74      4.36 o 
   3   9   1      176.31      198.93      8.66 o 
   4   9   1      136.71      159.05      8.64 o 
   5   9   1        0.25        7.68      3.90 o 
   6   9   1       14.47       11.83      3.69 o 
   7   9   1        0.01        2.95      3.60 o 
   8   9   1        0.18       11.60      4.81 o 
   9   9   1        1.81        8.42      4.11 o 
  10   9   1       11.83        9.87      4.30 o 
  11   9   1        0.87       16.91      5.77 o 
  -9  10   1        1.12        4.48      4.10 o 
  -8  10   1        3.14        9.52      3.75 o 
  -7  10   1        1.05        0.00      3.59 o 
  -6  10   1       10.92       10.49      3.21 o 
  -5  10   1       24.61       21.66      6.51 o 
  -4  10   1        0.06        4.14      3.71 o 
  -3  10   1       68.06       65.89      4.72 o 
  -2  10   1       21.75       22.77      3.33 o 
  -1  10   1        6.84        6.19      3.09 o 
   0  10   1       76.69       81.25      5.50 o 
   1  10   1        1.41        2.83      2.79 o 
   2  10   1       60.46       70.72      5.47 o 
   3  10   1       92.44       95.87      8.29 o 
   4  10   1        6.07       16.18      4.47 o 
   5  10   1        8.19        8.71      3.05 o 
   6  10   1        5.04        6.78      3.78 o 
   7  10   1        1.74        6.16      3.42 o 
   8  10   1        2.33        4.95      4.00 o 
  -5  11   1        1.16        1.08      3.43 o 
  -4  11   1       19.82       13.02      4.02 o 
  -3  11   1       19.34       17.56      4.13 o 
  -2  11   1       28.22       22.81      7.24 o 
  -1  11   1       47.81       42.35      5.98 o 
   0  11   1        0.00        2.13      4.52 o 
   1  11   1       51.87       48.53     16.00 o 
   2  11   1        6.53        7.57      3.56 o 
   3  11   1       21.95       18.31      4.81 o 
   4  11   1       22.95       15.93      5.40 o 
 -18   0   2        0.00        3.09      4.10 o 
 -17   0   2        1.41        1.04      3.50 o 
 -16   0   2        5.50        6.67      2.61 o 
 -15   0   2       36.66       31.60      4.78 o 
 -14   0   2       13.58       12.96      3.36 o 
 -13   0   2       73.52       86.93     10.42 o 
 -12   0   2       25.88       19.32      3.98 o 
 -11   0   2       72.45       70.67      6.15 o 
 -10   0   2      143.69      143.86      8.23 o 
  -9   0   2        0.27        0.00      2.88 o 
  -8   0   2      465.93      484.16     12.30 o 
  -7   0   2      891.50      894.72     16.39 o 
  -6   0   2      834.04      932.42     11.69 o 
  -5   0   2     7266.97     6526.04     35.58 o 
  -4   0   2    14415.97    13098.61     99.34 o 
  -3   0   2     1155.01      855.10      9.95 o 
  -2   0   2     2164.58     2531.31     13.45 o 
  -1   0   2      189.17      384.13      6.05 o 
   0   0   2    22958.20    22848.62    269.56 o 
   1   0   2     3203.03     3068.53     32.91 o 
   2   0   2     5200.84     4809.50     26.39 o 
   3   0   2     3772.50     3535.80     29.85 o 
   4   0   2     2075.77     1694.80     15.96 o 
   5   0   2        3.11       14.73      2.40 o 
   6   0   2        6.27        4.80      2.45 o 
   7   0   2        6.43        3.68      2.30 o 
   8   0   2      530.53      488.85     11.77 o 
   9   0   2       94.25       80.00      6.11 o 
  10   0   2        2.24        7.29      2.57 o 
  11   0   2        8.81        6.09      2.62 o 
  12   0   2       18.64       18.13      3.70 o 
  13   0   2        1.48        2.52      3.32 o 
  14   0   2        6.65        4.89      2.52 o 
  15   0   2        6.67        5.62      2.36 o 
  16   0   2        1.37        7.06      3.21 o 
  17   0   2        1.30        8.86      5.25 o 
 -18   1   2        0.03        4.18      2.08 o 
 -17   1   2        0.01        2.73      2.38 o 
 -16   1   2        0.28        0.00      1.83 o 
 -15   1   2        4.99        6.25      2.21 o 
 -14   1   2        3.92        7.56      2.49 o 
 -13   1   2        0.71        2.80      1.93 o 
 -12   1   2       11.94       14.40      2.10 o 
 -11   1   2      133.69      141.65      8.93 o 
 -10   1   2       14.36       10.34      1.81 o 
  -9   1   2        7.27        8.26      1.83 o 
  -8   1   2        1.43        2.07      1.84 o 
  -7   1   2       35.70       28.75      2.09 o 
  -6   1   2      183.19      129.87      3.64 o 
  -5   1   2      369.04      448.82      5.89 o 
  -4   1   2       45.66       35.34      1.35 o 
  -3   1   2     8122.66     7981.40     34.49 o 
  -2   1   2    11872.91    11333.11     40.42 o 
  -1   1   2      188.97      185.87      5.28 o 
   0   1   2      531.70      465.39      6.23 o 
   1   1   2      427.54      410.96      6.89 o 
   2   1   2      856.58      977.01      5.78 o 
   3   1   2      637.58      617.02      7.35 o 
   4   1   2      723.78      659.04      8.71 o 
   5   1   2     1821.52     1986.71     13.62 o 
   6   1   2       65.56       74.40      3.94 o 
   7   1   2       10.98       17.49      2.30 o 
   8   1   2        4.60        7.44      1.63 o 
   9   1   2       40.95       44.45      3.36 o 
  10   1   2        0.05        4.89      2.77 o 
  11   1   2        1.80        6.32      2.02 o 
  12   1   2       11.00        8.15      2.54 o 
  13   1   2        0.34        3.58      3.43 o 
  14   1   2       10.94       11.70      4.20 o 
  15   1   2        1.51        4.11      1.55 o 
  16   1   2        0.20       10.64      3.23 o 
  17   1   2        0.09        6.32      4.22 o 
 -18   2   2        2.15        9.70      3.21 o 
 -17   2   2        0.01        5.03      2.85 o 
 -16   2   2        0.33        0.00      2.48 o 
 -15   2   2       21.45       20.12      3.65 o 
 -14   2   2       16.07       17.23      2.41 o 
 -13   2   2        5.86        1.90      2.22 o 
 -12   2   2      198.40      212.68     18.07 o 
 -11   2   2       15.96       11.35      1.83 o 
 -10   2   2      113.32      119.90      6.37 o 
  -9   2   2       18.89       15.00      2.08 o 
  -8   2   2      102.26       78.60      4.38 o 
  -7   2   2       20.65       20.83      1.97 o 
  -6   2   2      445.75      444.40      7.07 o 
  -5   2   2      307.86      316.47      5.43 o 
  -4   2   2     1061.61      911.16      7.32 o 
  -3   2   2     1493.27     1348.94      7.76 o 
  -2   2   2       75.21       85.01      2.68 o 
  -1   2   2      726.05      612.09      7.02 o 
   0   2   2     2161.87     1938.52     10.11 o 
   1   2   2     1039.94     1061.72      5.43 o 
   2   2   2     1252.37     1221.91     10.74 o 
   3   2   2        4.12        8.72      2.02 o 
   4   2   2       28.64       24.50      1.44 o 
   5   2   2      211.15      211.94      5.81 o 
   6   2   2      293.92      287.40      5.75 o 
   7   2   2       92.39       84.34      4.27 o 
   8   2   2      140.71      140.20      5.17 o 
   9   2   2      324.72      326.75      8.91 o 
  10   2   2      167.68      176.88      6.97 o 
  11   2   2       66.75       66.69      7.28 o 
  12   2   2       31.54       32.24      2.87 o 
  13   2   2       30.14       21.99      2.52 o 
  14   2   2        8.10        5.27      1.71 o 
  15   2   2        4.63       13.40      3.07 o 
  16   2   2        0.01        8.73      2.81 o 
  17   2   2        1.24        4.34      3.09 o 
 -18   3   2        7.77        9.08      4.88 o 
 -17   3   2        1.98        2.52      2.14 o 
 -16   3   2        4.07        4.86      2.15 o 
 -15   3   2        0.35        2.48      2.43 o 
 -14   3   2        0.98        6.92      2.36 o 
 -13   3   2       19.01       16.73      2.75 o 
 -12   3   2        3.42        3.35      1.53 o 
 -11   3   2       79.47       78.10      5.58 o 
 -10   3   2      149.80      152.41      7.48 o 
  -9   3   2      226.86      223.65      8.06 o 
  -8   3   2      485.18      505.80      7.05 o 
  -7   3   2      188.32      163.15      4.15 o 
  -6   3   2      344.02      365.50      7.65 o 
  -5   3   2      153.96      142.38      3.64 o 
  -4   3   2      317.44      287.73      4.89 o 
  -3   3   2      170.26      159.85      3.61 o 
  -2   3   2      784.39      870.59      6.73 o 
  -1   3   2      394.96      423.97      5.70 o 
   0   3   2        9.16        8.80      1.37 o 
   1   3   2      357.04      398.65      5.91 o 
   2   3   2     1077.97     1114.05     10.47 o 
   3   3   2      216.87      216.45      4.86 o 
   4   3   2       11.33        4.83      1.18 o 
   5   3   2      227.63      214.79      5.72 o 
   6   3   2        0.30        0.00      1.39 o 
   7   3   2      414.06      453.66      8.46 o 
   8   3   2       98.21       79.65      3.14 o 
   9   3   2      113.51      103.91      4.88 o 
  10   3   2        5.22        6.16      2.01 o 
  11   3   2      261.65      332.27     20.78 o 
  12   3   2       10.56        9.43      2.93 o 
  13   3   2       66.90       61.89      6.93 o 
  14   3   2        6.48        9.64      4.52 o 
  15   3   2        0.01        4.15      4.40 o 
  16   3   2        0.41        4.28      3.89 o 
  17   3   2        0.53        6.25      2.78 o 
 -17   4   2        4.43        6.55      2.79 o 
 -16   4   2       12.61       14.16      4.50 o 
 -15   4   2        1.39        0.34      1.82 o 
 -14   4   2        0.20        6.43      2.28 o 
 -13   4   2        0.10        3.69      2.22 o 
 -12   4   2       10.40       12.45      2.90 o 
 -11   4   2        1.69        7.82      4.40 o 
 -10   4   2       45.40       36.63      4.14 o 
  -9   4   2       16.37       16.62      1.76 o 
  -8   4   2      447.54      493.29      7.96 o 
  -7   4   2       10.76       20.93      2.13 o 
  -6   4   2      437.76      415.31      6.55 o 
  -5   4   2       75.73       82.74      3.93 o 
  -4   4   2      121.59      113.29      3.71 o 
  -3   4   2      230.26      231.21      4.66 o 
  -2   4   2      789.31      762.13      9.99 o 
  -1   4   2      869.13      741.00      9.79 o 
   0   4   2      329.32      326.04      9.46 o 
   1   4   2      273.22      232.18      5.19 o 
   2   4   2     1162.88     1210.80     14.14 o 
   3   4   2     1066.21     1150.65     15.93 o 
   4   4   2      582.47      631.73     10.35 o 
   5   4   2      278.08      246.26      6.67 o 
   6   4   2       26.75       25.27      2.81 o 
   7   4   2       59.75       45.39      2.87 o 
   8   4   2       24.59       15.32      2.79 o 
   9   4   2       17.12       14.52      4.84 o 
  10   4   2        7.08       11.44      4.70 o 
  11   4   2      114.39      121.53      7.62 o 
  12   4   2       57.24       60.66      6.34 o 
  13   4   2        2.82        6.90      3.52 o 
  14   4   2        0.13        5.16      4.27 o 
  15   4   2        2.69        0.00      3.87 o 
  16   4   2        0.99        1.77      3.01 o 
 -17   5   2        0.25        3.60      4.59 o 
 -16   5   2        0.77        6.29      2.75 o 
 -15   5   2        1.37        8.06      3.05 o 
 -14   5   2        7.73        5.36      2.24 o 
 -13   5   2        5.88        6.83      2.63 o 
 -12   5   2        1.94        3.78      2.47 o 
 -11   5   2      105.86      108.16      7.08 o 
 -10   5   2        5.33        3.59      2.44 o 
  -9   5   2      161.00      173.47      8.18 o 
  -8   5   2       84.52       85.65      4.90 o 
  -7   5   2        0.11        1.23      2.59 o 
  -6   5   2      356.56      344.48      6.89 o 
  -5   5   2      166.06      170.14      4.72 o 
  -4   5   2       19.31       12.24      2.47 o 
  -3   5   2       49.41       61.01      2.80 o 
  -2   5   2     1474.71     1697.55     15.93 o 
  -1   5   2     1385.77     1521.03     23.68 o 
   0   5   2       17.43       20.87      2.58 o 
   1   5   2     2519.95     2648.34     15.15 o 
   2   5   2      206.81      219.64      4.16 o 
   3   5   2       60.12       40.28      2.90 o 
   4   5   2       54.70       50.43      3.77 o 
   5   5   2       91.10       89.88      5.03 o 
   6   5   2      118.42      110.13      4.43 o 
   7   5   2        2.15        5.98      3.86 o 
   8   5   2       24.03       28.57      5.10 o 
   9   5   2       87.91       87.39      7.91 o 
  10   5   2      104.94      108.12      6.97 o 
  11   5   2        1.57        0.00      5.74 o 
  12   5   2        0.55        0.62      3.22 o 
  13   5   2       18.30       10.08      4.34 o 
  14   5   2        8.82        4.88      2.57 o 
  15   5   2        0.00        6.95      3.15 o 
 -16   6   2        0.00        6.94      4.41 o 
 -15   6   2        0.37        0.00      4.93 o 
 -14   6   2        0.00        4.43      3.17 o 
 -13   6   2        3.51        9.38      3.28 o 
 -12   6   2        0.32        7.74      2.54 o 
 -11   6   2       17.62       18.18      3.16 o 
 -10   6   2        3.51        2.60      2.43 o 
  -9   6   2       60.35       54.95      4.89 o 
  -8   6   2       80.19       75.86      5.21 o 
  -7   6   2       38.79       40.93      3.56 o 
  -6   6   2       12.84       14.56      2.66 o 
  -5   6   2        6.88        4.63      1.78 o 
  -4   6   2      238.12      233.07      6.51 o 
  -3   6   2        2.49        2.20      2.26 o 
  -2   6   2       42.28       48.72      3.81 o 
  -1   6   2        0.00        1.19      1.76 o 
   0   6   2        1.47        2.46      1.58 o 
   1   6   2       10.68        6.09      2.39 o 
   2   6   2       31.27       32.33      2.97 o 
   3   6   2       36.97       41.93      2.98 o 
   4   6   2        1.17        6.44      5.32 o 
   5   6   2       19.61       22.17      2.99 o 
   6   6   2       11.02       12.01      3.93 o 
   7   6   2       45.88       59.84     12.57 o 
   8   6   2       32.91       31.23      4.47 o 
   9   6   2       25.07       24.26      6.66 o 
  10   6   2        0.09        0.00      5.16 o 
  11   6   2        0.05        4.91      6.25 o 
  12   6   2        3.56        4.52      3.77 o 
  13   6   2        0.11        4.92      5.19 o 
  14   6   2        1.01        8.80      3.73 o 
 -15   7   2        1.55        6.93      4.04 o 
 -14   7   2        5.23       11.74      5.38 o 
 -13   7   2        0.01        6.48      3.92 o 
 -12   7   2       13.03        9.88      3.19 o 
 -11   7   2       35.91       39.03      4.36 o 
 -10   7   2       17.03       10.40      3.17 o 
  -9   7   2      112.88      120.82      6.64 o 
  -8   7   2       54.40       49.12      4.10 o 
  -7   7   2       38.80       31.95      3.65 o 
  -6   7   2      185.47      179.52      7.83 o 
  -5   7   2       97.13       97.48      4.80 o 
  -4   7   2      386.66      410.56     11.72 o 
  -3   7   2        5.98        4.15      2.27 o 
  -2   7   2       59.10       48.68      3.50 o 
  -1   7   2      611.06      639.98     14.52 o 
   0   7   2        1.58        7.33      1.73 o 
   1   7   2      399.71      406.35     10.20 o 
   2   7   2        2.60        4.03      3.04 o 
   3   7   2      239.47      232.74      7.50 o 
   4   7   2      129.89      133.02      5.65 o 
   5   7   2       57.10       57.80      4.39 o 
   6   7   2        2.15        0.00      6.18 o 
   7   7   2        0.24        0.82      3.77 o 
   8   7   2       34.13       36.60      6.60 o 
   9   7   2        3.44        5.02      4.46 o 
  10   7   2       16.15       24.32      5.37 o 
  11   7   2       20.61       27.94      7.85 o 
  12   7   2        0.45        9.83      4.82 o 
  13   7   2        0.57        9.12      4.15 o 
 -13   8   2        0.72        8.57      3.68 o 
 -12   8   2       19.69       13.50      4.61 o 
 -11   8   2        0.57        0.34      3.13 o 
 -10   8   2        2.04        3.03      2.59 o 
  -9   8   2        8.49       12.26      2.59 o 
  -8   8   2        0.89        5.05      2.42 o 
  -7   8   2        3.22        1.28      2.76 o 
  -6   8   2        3.86        5.25      2.37 o 
  -5   8   2        9.07       12.93      2.55 o 
  -4   8   2       60.79       67.43      5.67 o 
  -3   8   2      264.01      291.66      8.16 o 
  -2   8   2       37.81       36.15      3.22 o 
  -1   8   2      116.28      105.78      5.41 o 
   0   8   2       18.78       24.02      3.21 o 
   1   8   2       66.78       61.32      3.84 o 
   2   8   2        3.36        3.83      4.06 o 
   3   8   2        0.11        0.76      2.33 o 
   4   8   2        4.82        4.81      2.32 o 
   5   8   2        0.00        5.95      3.88 o 
   6   8   2        6.20        4.86      3.75 o 
   7   8   2       13.92       19.97      4.45 o 
   8   8   2       30.96       18.28      4.55 o 
   9   8   2        0.50        6.41      4.01 o 
  10   8   2        0.32        6.49      4.56 o 
  11   8   2        3.79        7.40      4.53 o 
  12   8   2        7.74       13.92      4.68 o 
 -11   9   2       12.09        6.62      4.62 o 
 -10   9   2        3.91        6.11      7.95 o 
  -9   9   2       25.50       27.05      3.48 o 
  -8   9   2       13.09       11.15      2.28 o 
  -7   9   2       26.57       24.34      3.80 o 
  -6   9   2       11.61       17.99      3.15 o 
  -5   9   2        3.43        1.94      3.97 o 
  -4   9   2       24.63       26.01      3.61 o 
  -3   9   2       76.18       69.98      5.15 o 
  -2   9   2       74.88       69.90      4.46 o 
  -1   9   2       10.61       14.96      2.38 o 
   0   9   2        1.31        2.92      1.98 o 
   1   9   2       19.50       24.77      3.11 o 
   2   9   2        7.07        4.67      2.69 o 
   3   9   2       91.88       85.93      5.39 o 
   4   9   2        7.80        9.87      4.11 o 
   5   9   2       28.86       35.92      5.25 o 
   6   9   2      130.03      152.31      8.40 o 
   7   9   2        0.09        2.29      4.38 o 
   8   9   2       12.65        9.31      4.23 o 
   9   9   2       19.04       21.49      9.44 o 
  10   9   2        0.55        6.13      4.29 o 
  -9  10   2        1.99        0.00      4.57 o 
  -8  10   2       15.46       15.13      3.97 o 
  -7  10   2        8.61        7.10      2.78 o 
  -6  10   2        1.17        6.68      3.54 o 
  -5  10   2       30.20       30.75      4.00 o 
  -4  10   2        4.19        2.37      2.39 o 
  -3  10   2       15.80       13.64      6.05 o 
  -2  10   2        8.71       11.32      2.65 o 
  -1  10   2       19.18       14.00      2.95 o 
   0  10   2       25.19       22.21      3.42 o 
   1  10   2        0.60        4.47      3.93 o 
   2  10   2       15.68       20.87      4.23 o 
   3  10   2        0.46        8.36      7.38 o 
   4  10   2       45.71       55.07      5.17 o 
   5  10   2        0.57        4.06      4.62 o 
   6  10   2       23.17       20.69      6.04 o 
   7  10   2       26.88       19.53      5.04 o 
  -4  11   2        4.99        5.74      2.93 o 
  -3  11   2        2.94        7.29      4.10 o 
  -2  11   2       15.66       20.11      4.02 o 
  -1  11   2        6.60        3.25      4.05 o 
   0  11   2        1.09       10.40      4.31 o 
   1  11   2        0.62        3.93      4.33 o 
   2  11   2       10.15       11.29      3.73 o 
   3  11   2        6.41        5.69      4.09 o 
 -18   1   3        1.07        0.00      3.12 o 
 -17   1   3        0.17        1.05      2.11 o 
 -16   1   3        7.81       10.67      2.17 o 
 -15   1   3        1.16        4.42      1.82 o 
 -14   1   3        1.50        5.73      1.86 o 
 -13   1   3        0.24        0.34      1.93 o 
 -12   1   3       34.21       36.32      3.02 o 
 -11   1   3      111.11      109.38      5.33 o 
 -10   1   3        5.10        6.06      1.80 o 
  -9   1   3      450.56      448.26      8.52 o 
  -8   1   3      708.18      724.76     10.67 o 
  -7   1   3      423.78      418.41      6.48 o 
  -6   1   3      430.78      416.81      6.06 o 
  -5   1   3     1565.19     1566.70      9.70 o 
  -4   1   3      154.57      169.29      5.42 o 
  -3   1   3      326.52      366.47      8.09 o 
  -2   1   3     1939.20     2005.64      9.20 o 
  -1   1   3     3015.04     3000.53     13.50 o 
   0   1   3      131.14      139.84      3.89 o 
   1   1   3     2776.56     2720.30     20.79 o 
   2   1   3      681.88      683.48      7.93 o 
   3   1   3      884.33      871.22      6.79 o 
   4   1   3       86.10       69.03      2.96 o 
   5   1   3      460.95      403.56      6.90 o 
   6   1   3      217.91      209.79      4.97 o 
   7   1   3       17.97       14.56      2.33 o 
   8   1   3      263.68      265.89      7.71 o 
   9   1   3       73.08       64.75      4.19 o 
  10   1   3        2.44        5.28      1.69 o 
  11   1   3        2.89        7.58      1.92 o 
  12   1   3        5.52        2.68      2.92 o 
  13   1   3        0.25        4.51      2.00 o 
  14   1   3        1.83        4.31      1.76 o 
  15   1   3        7.83        9.44      2.66 o 
  16   1   3        0.30        5.95      4.64 o 
  17   1   3        1.22        8.54      4.10 o 
 -18   2   3        0.98        4.65      2.07 o 
 -17   2   3        0.17        0.56      2.47 o 
 -16   2   3        1.28        3.59      2.56 o 
 -15   2   3        0.00        3.14      2.24 o 
 -14   2   3        9.02        8.53      2.20 o 
 -13   2   3        0.34        6.29      2.34 o 
 -12   2   3        7.16        6.39      3.00 o 
 -11   2   3       27.21       23.49      2.42 o 
 -10   2   3        1.87        3.81      1.40 o 
  -9   2   3       49.58       45.59      3.91 o 
  -8   2   3      366.11      385.00      6.21 o 
  -7   2   3      174.64      166.67      5.04 o 
  -6   2   3      101.40      122.85      5.62 o 
  -5   2   3     1354.30     1442.14     21.61 o 
  -4   2   3        0.03        1.76      1.17 o 
  -3   2   3      977.11      965.51     10.38 o 
  -2   2   3        0.24        2.96      1.17 o 
  -1   2   3        5.18        6.07      1.27 o 
   0   2   3      329.40      354.81      5.02 o 
   1   2   3       24.45       23.09      2.19 o 
   2   2   3      625.80      659.33      8.38 o 
   3   2   3       54.61       49.81      2.81 o 
   4   2   3      452.00      449.51      8.59 o 
   5   2   3      421.91      447.82     11.31 o 
   6   2   3        6.85        2.68      1.72 o 
   7   2   3       31.67       33.54      2.21 o 
   8   2   3       46.12       40.19      3.10 o 
   9   2   3       15.37       15.77      2.09 o 
  10   2   3        1.84        1.84      2.24 o 
  11   2   3        0.21        4.14      1.59 o 
  12   2   3        1.14        1.83      3.54 o 
  13   2   3        5.18       10.17      3.42 o 
  14   2   3        1.32        0.00      3.94 o 
  15   2   3        0.00        6.27      4.77 o 
  16   2   3        0.19        3.58      2.98 o 
 -18   3   3        1.10        3.73      3.32 o 
 -17   3   3        7.52        5.92      3.08 o 
 -16   3   3        0.02        0.65      2.83 o 
 -15   3   3        1.20        1.84      3.01 o 
 -14   3   3        8.68       11.18      2.29 o 
 -13   3   3        5.09        3.98      3.37 o 
 -12   3   3       36.35       28.20      2.79 o 
 -11   3   3      230.82      220.69     13.99 o 
 -10   3   3        8.17        3.98      2.19 o 
  -9   3   3      677.18      700.42     12.44 o 
  -8   3   3      286.21      313.99      5.52 o 
  -7   3   3        2.13        1.49      1.74 o 
  -6   3   3      191.84      168.95      4.33 o 
  -5   3   3      108.00      122.75      4.74 o 
  -4   3   3        1.15        3.73      1.10 o 
  -3   3   3       34.64       53.43      4.03 o 
  -2   3   3      480.28      458.42      6.57 o 
  -1   3   3       31.56       27.72      1.97 o 
   0   3   3       96.72       92.84      3.02 o 
   1   3   3      440.92      393.17      6.58 o 
   2   3   3       56.18       55.47      2.97 o 
   3   3   3      109.53       88.92      4.39 o 
   4   3   3       98.74      102.74      7.69 o 
   5   3   3      542.01      608.05      7.67 o 
   6   3   3      218.98      183.39      9.57 o 
   7   3   3       52.65       42.36      3.73 o 
   8   3   3      185.61      191.65      6.86 o 
   9   3   3       11.31        9.79      6.82 o 
  10   3   3        0.59        4.12      2.56 o 
  11   3   3       14.18       23.09      4.60 o 
  12   3   3        5.32        9.30      3.86 o 
  13   3   3        5.01        4.38      3.65 o 
  14   3   3        0.80        5.86      2.40 o 
  15   3   3        1.88        2.45      2.76 o 
  16   3   3        2.04        3.39      3.69 o 
 -17   4   3        1.09        1.77      2.89 o 
 -16   4   3        8.76       13.42      5.26 o 
 -15   4   3       34.14       33.02      5.10 o 
 -14   4   3        2.32        1.99      2.51 o 
 -13   4   3       27.00       23.56      3.81 o 
 -12   4   3      102.65      115.79      8.33 o 
 -11   4   3       10.33        7.04      1.68 o 
 -10   4   3      110.29      105.04      6.50 o 
  -9   4   3       60.46       58.20      4.02 o 
  -8   4   3      171.44      154.99      6.67 o 
  -7   4   3      491.26      513.68     10.12 o 
  -6   4   3      242.43      237.32      5.53 o 
  -5   4   3      751.49      839.50     25.07 o 
  -4   4   3      644.16      729.78     11.18 o 
  -3   4   3        1.27        0.93      1.46 o 
  -2   4   3       28.35       34.07      2.42 o 
  -1   4   3      264.60      290.67      5.68 o 
   0   4   3      387.96      497.65      8.89 o 
   1   4   3      623.02      719.34     10.31 o 
   2   4   3      552.96      496.62      7.56 o 
   3   4   3       41.18       31.98      4.20 o 
   4   4   3      851.88      981.48      9.62 o 
   5   4   3      396.09      387.87     10.72 o 
   6   4   3      101.23       97.19      5.20 o 
   7   4   3       72.25       64.08      4.53 o 
   8   4   3       31.50       31.02      5.20 o 
   9   4   3        6.72       10.51      4.44 o 
  10   4   3       19.46       16.06      4.46 o 
  11   4   3        9.66       10.93      3.57 o 
  12   4   3        9.82       14.26      4.08 o 
  13   4   3        0.27        7.42      4.02 o 
  14   4   3        5.34        8.71      3.79 o 
  15   4   3        0.04        7.17      3.34 o 
 -17   5   3        0.04        5.10      3.40 o 
 -16   5   3        0.01        0.00      3.81 o 
 -15   5   3        0.00        5.78      2.68 o 
 -14   5   3        3.14        4.04      3.24 o 
 -13   5   3        1.58        4.30      4.80 o 
 -12   5   3        0.00        1.43      2.51 o 
 -11   5   3        4.79        8.95      2.42 o 
 -10   5   3       10.11       12.69      2.44 o 
  -9   5   3       15.15       18.83      2.25 o 
  -8   5   3       81.46       88.16      4.81 o 
  -7   5   3      144.92      131.63      6.93 o 
  -6   5   3       14.90       17.74      2.33 o 
  -5   5   3      138.05      142.48      5.13 o 
  -4   5   3      598.71      626.04      7.81 o 
  -3   5   3      124.39      139.27      5.14 o 
  -2   5   3      428.45      443.58      6.16 o 
  -1   5   3      245.64      253.93      5.67 o 
   0   5   3       15.72       16.03      2.12 o 
   1   5   3      434.37      450.84      6.64 o 
   2   5   3      323.10      318.24      6.22 o 
   3   5   3       12.30       11.51      2.09 o 
   4   5   3      401.80      392.27      9.98 o 
   5   5   3       13.78       14.60      2.39 o 
   6   5   3       29.21       33.44      5.30 o 
   7   5   3        7.03        1.97      4.52 o 
   8   5   3       17.75       22.24      4.66 o 
   9   5   3        6.72        1.47      4.05 o 
  10   5   3        0.49        0.00      4.12 o 
  11   5   3        0.63        2.68      3.95 o 
  12   5   3        5.04        9.51      4.34 o 
  13   5   3        1.42        6.25      3.33 o 
  14   5   3        0.16        3.87      4.97 o 
  15   5   3        0.03        1.79      3.78 o 
 -16   6   3        0.00        2.42      5.51 o 
 -15   6   3        7.39       13.16      3.54 o 
 -14   6   3        1.03        1.72      5.06 o 
 -13   6   3        0.12        8.61      4.07 o 
 -12   6   3        7.09       18.03      3.90 o 
 -11   6   3        1.50        3.02      3.18 o 
 -10   6   3        2.74        6.56      2.40 o 
  -9   6   3       15.86       10.94      3.80 o 
  -8   6   3      228.99      256.72      9.34 o 
  -7   6   3        6.78       12.68      2.22 o 
  -6   6   3      774.88      822.39     17.07 o 
  -5   6   3      592.43      626.28     13.54 o 
  -4   6   3       88.69       81.18      4.86 o 
  -3   6   3      263.76      281.67      7.67 o 
  -2   6   3      565.11      563.46     11.88 o 
  -1   6   3      201.41      189.63      6.34 o 
   0   6   3      464.80      473.07     12.09 o 
   1   6   3       85.25       85.25      4.50 o 
   2   6   3      734.68      737.62     17.13 o 
   3   6   3      190.09      199.94      5.82 o 
   4   6   3      313.36      298.00     10.84 o 
   5   6   3      303.02      338.65     13.56 o 
   6   6   3       22.40       23.56      5.14 o 
   7   6   3       11.37       10.24      4.09 o 
   8   6   3       23.25       31.08      5.01 o 
   9   6   3        7.51        6.22      4.67 o 
  10   6   3        1.78        9.92      4.56 o 
  11   6   3        2.64       11.92      4.29 o 
  12   6   3        2.39       11.93      6.18 o 
  13   6   3        0.02        5.89      3.55 o 
  14   6   3        1.70        9.82      3.61 o 
 -14   7   3        3.46       10.64      2.85 o 
 -13   7   3        0.16        6.08      4.65 o 
 -12   7   3        0.14        5.91      3.18 o 
 -11   7   3        8.88        6.03      2.95 o 
 -10   7   3        1.48        4.72      2.18 o 
  -9   7   3        0.32        3.87      2.79 o 
  -8   7   3        6.92        8.05      2.52 o 
  -7   7   3        8.28        6.62      2.35 o 
  -6   7   3        0.27        3.55      1.80 o 
  -5   7   3        0.62        3.99      3.25 o 
  -4   7   3      189.10      201.18      7.15 o 
  -3   7   3       65.12       70.20      4.08 o 
  -2   7   3      146.19      137.07      5.61 o 
  -1   7   3       28.75       39.54      3.88 o 
   0   7   3        0.75        2.68      1.82 o 
   1   7   3      118.73      107.34      4.97 o 
   2   7   3       43.72       38.42      3.33 o 
   3   7   3        6.27        5.00      1.42 o 
   4   7   3        1.09        1.46      4.19 o 
   5   7   3        0.14        3.29      4.26 o 
   6   7   3        4.43        7.46      4.85 o 
   7   7   3        0.03        4.21      4.56 o 
   8   7   3        2.80        2.69      4.39 o 
   9   7   3        5.59       11.64      4.67 o 
  10   7   3        1.08        6.67      5.48 o 
  11   7   3        7.54       12.99      4.72 o 
  12   7   3        0.02        4.60      4.60 o 
  13   7   3        0.16        0.55      5.39 o 
 -13   8   3       18.06       19.34      4.90 o 
 -12   8   3       32.96       35.33      6.96 o 
 -11   8   3        0.11        0.30      2.94 o 
 -10   8   3       23.88       26.23      4.38 o 
  -9   8   3       14.45       16.44      2.90 o 
  -8   8   3       35.83       33.20      3.41 o 
  -7   8   3       99.62      120.69      8.19 o 
  -6   8   3       15.85       21.96      3.37 o 
  -5   8   3       94.10       77.84      7.01 o 
  -4   8   3       28.66       27.19      3.51 o 
  -3   8   3       23.72       17.00      2.69 o 
  -2   8   3       10.25        7.33      2.32 o 
  -1   8   3        0.02        0.00      2.58 o 
   0   8   3        4.55        3.76      2.27 o 
   1   8   3        6.03        5.26      1.86 o 
   2   8   3      164.61      166.78      8.86 o 
   3   8   3        0.03        3.98      4.61 o 
   4   8   3      139.64      139.45      9.24 o 
   5   8   3       26.09       31.38      5.99 o 
   6   8   3       15.18       16.73      5.58 o 
   7   8   3       31.81       32.70      5.08 o 
   8   8   3        0.69        2.92      4.83 o 
   9   8   3       12.02       21.01      7.03 o 
  10   8   3        0.99        5.74      6.22 o 
  11   8   3        5.98        8.75      5.15 o 
 -11   9   3       28.90       20.17      3.53 o 
 -10   9   3       10.68        7.74      4.02 o 
  -9   9   3       41.00       43.96      5.71 o 
  -8   9   3       37.26       40.67      4.24 o 
  -7   9   3       10.54        9.58      2.63 o 
  -6   9   3        7.48        9.87      2.56 o 
  -5   9   3       11.50       11.76      2.45 o 
  -4   9   3        0.04        4.60      2.94 o 
  -3   9   3        0.32        4.58      2.88 o 
  -2   9   3        9.98        6.76      1.98 o 
  -1   9   3        0.73        0.00      2.23 o 
   0   9   3       27.89       25.87      3.24 o 
   1   9   3       12.18        4.18      3.13 o 
   2   9   3       20.56       14.14      3.96 o 
   3   9   3       15.07       16.52      4.57 o 
   4   9   3        0.20        4.50      4.47 o 
   5   9   3       35.40       38.31      5.49 o 
   6   9   3        2.19        7.22      4.29 o 
   7   9   3       17.45       18.82      4.79 o 
   8   9   3       24.42       45.33      9.64 o 
   9   9   3        0.06        0.00      5.08 o 
  -8  10   3       28.74       17.86      4.65 o 
  -7  10   3        3.40        8.26      2.61 o 
  -6  10   3       19.94       17.92      3.68 o 
  -5  10   3       50.72       51.03      5.80 o 
  -4  10   3        2.86        3.69      2.56 o 
  -3  10   3       42.51       47.98      4.44 o 
  -2  10   3       11.75       10.53      2.90 o 
  -1  10   3       13.86       13.16      3.06 o 
   0  10   3       52.06       44.65      7.37 o 
   1  10   3        0.58        6.66      3.59 o 
   2  10   3       61.76       66.43      5.68 o 
   3  10   3       53.47       58.62      7.23 o 
   4  10   3        0.29        6.65      3.70 o 
   5  10   3       11.68       16.70      4.57 o 
   6  10   3        4.25        6.46      4.22 o 
  -3  11   3        0.83        4.15      4.25 o 
  -2  11   3       68.78       63.56     10.17 o 
  -1  11   3       60.92       90.12      9.24 o 
   0  11   3        3.75        0.41      4.16 o 
   1  11   3       38.38       37.15      6.39 o 
 -18   0   4        1.12        0.51      8.49 o 
 -17   0   4        0.19        8.51      4.50 o 
 -16   0   4        0.50        1.76      2.64 o 
 -15   0   4       14.11       10.42      4.48 o 
 -14   0   4        9.41        4.98      2.63 o 
 -13   0   4      130.40      131.98     15.55 o 
 -12   0   4       32.84       31.26      4.47 o 
 -11   0   4       93.46       83.06      5.89 o 
 -10   0   4      344.96      324.64      9.24 o 
  -9   0   4       10.82       12.05     11.34 o 
  -8   0   4      178.48      225.55      5.77 o 
  -7   0   4     1505.90     1462.51     29.30 o 
  -6   0   4      429.88      488.96     18.47 o 
  -5   0   4     8071.94     8347.73     26.22 o 
  -4   0   4       19.45       15.17      1.63 o 
  -3   0   4       48.08       41.47      2.32 o 
  -2   0   4        8.77       13.18      2.32 o 
  -1   0   4      487.56      610.32     10.98 o 
   0   0   4      904.58      934.79     10.24 o 
   1   0   4      845.09      994.36     11.45 o 
   2   0   4     1205.18     1159.17     19.95 o 
   3   0   4      170.82      185.24      6.87 o 
   4   0   4     3339.07     3641.92     76.18 o 
   5   0   4      252.94      289.31     11.39 o 
   6   0   4       62.72       71.59      5.19 o 
   7   0   4      174.27      140.54     12.27 o 
   8   0   4        3.83        0.00      2.99 o 
   9   0   4       25.99       33.15      9.78 o 
  10   0   4       27.26       18.64      4.48 o 
  11   0   4       50.08       46.47      9.74 o 
  12   0   4        3.76        3.47      2.85 o 
  13   0   4       14.48       10.18      5.43 o 
  14   0   4        0.90        3.90      5.99 o 
  15   0   4        6.62        7.32      5.03 o 
  16   0   4        0.29        8.37      5.40 o 
 -18   1   4        0.24        4.51      3.97 o 
 -17   1   4        1.75        6.33      3.36 o 
 -16   1   4        0.00        0.84      2.31 o 
 -15   1   4       16.12       13.97      2.74 o 
 -14   1   4        0.08        5.60      2.58 o 
 -13   1   4        0.48        2.23      1.73 o 
 -12   1   4       26.27       18.90      2.71 o 
 -11   1   4       23.47       18.90      2.24 o 
 -10   1   4       10.20        7.42      1.68 o 
  -9   1   4      380.73      384.85      8.22 o 
  -8   1   4      676.47      662.96     10.53 o 
  -7   1   4     1086.65     1087.60     13.45 o 
  -6   1   4      234.79      172.81      4.98 o 
  -5   1   4     1700.10     1767.43     24.16 o 
  -4   1   4        5.00        5.73      1.68 o 
  -3   1   4        4.86        1.79      0.64 o 
  -2   1   4        3.74        3.06      1.72 o 
  -1   1   4        0.56        1.19      1.09 o 
   0   1   4      154.17      145.04      5.67 o 
   1   1   4      273.62      244.25      4.96 o 
   2   1   4      821.31      866.28     13.84 o 
   3   1   4        9.08       16.15      1.93 o 
   4   1   4      208.94      178.86      5.56 o 
   5   1   4       40.45       38.95      2.52 o 
   6   1   4      276.27      273.13      6.94 o 
   7   1   4       76.12       77.38      3.67 o 
   8   1   4       43.73       43.21      3.59 o 
   9   1   4       16.06       18.55      3.60 o 
  10   1   4        1.37        4.07      1.88 o 
  11   1   4       26.47       19.07      2.90 o 
  12   1   4        2.84        1.33      2.32 o 
  13   1   4        0.03        1.33      2.52 o 
  14   1   4        0.04        4.46      3.44 o 
  15   1   4        0.81       14.83      4.89 o 
  16   1   4        0.36        0.00      4.92 o 
 -18   2   4        2.81        7.78      3.29 o 
 -17   2   4        8.27        5.05      2.82 o 
 -16   2   4        0.24        3.76      2.08 o 
 -15   2   4       11.52        5.44      2.62 o 
 -14   2   4       10.10       11.79      3.21 o 
 -13   2   4        4.77        4.03      2.50 o 
 -12   2   4       31.12       28.61      2.75 o 
 -11   2   4       12.95       16.24      2.52 o 
 -10   2   4        8.30       10.17      2.35 o 
  -9   2   4       42.16       37.56      2.28 o 
  -8   2   4      406.66      378.70      8.04 o 
  -7   2   4       27.59       21.58      2.55 o 
  -6   2   4     1422.14     1514.01     24.91 o 
  -5   2   4      641.15      647.49     10.07 o 
  -4   2   4      283.56      294.05      6.83 o 
  -3   2   4      383.75      404.94      7.18 o 
  -2   2   4      178.26      169.24      3.88 o 
  -1   2   4      223.16      210.25      7.46 o 
   0   2   4      784.59      800.59     10.59 o 
   1   2   4      126.61      107.06      3.60 o 
   2   2   4     1241.29     1230.92     14.68 o 
   3   2   4      114.71      108.47      4.63 o 
   4   2   4      398.71      362.65      6.99 o 
   5   2   4      376.53      398.42      7.36 o 
   6   2   4        1.06        2.16      2.54 o 
   7   2   4       39.02       39.88      6.45 o 
   8   2   4       13.69       12.56      3.09 o 
   9   2   4       61.77       62.27      4.78 o 
  10   2   4       42.10       39.44      3.94 o 
  11   2   4       26.01       17.42      3.26 o 
  12   2   4       20.92       20.31      4.97 o 
  13   2   4        2.06       14.37      3.06 o 
  14   2   4        8.04       14.78      4.88 o 
  15   2   4        0.38        7.29      4.00 o 
  16   2   4        0.01        7.80      5.42 o 
 -18   3   4       13.26       12.94      3.46 o 
 -17   3   4        0.17        3.02      3.21 o 
 -16   3   4        8.78        7.92      3.15 o 
 -15   3   4       10.13        4.31      3.60 o 
 -14   3   4        0.17        2.46      2.43 o 
 -13   3   4        0.01        4.64      2.00 o 
 -12   3   4        2.77        5.53      2.25 o 
 -11   3   4        1.22        6.77      1.76 o 
 -10   3   4       19.59       17.68      4.05 o 
  -9   3   4      215.78      244.33     14.43 o 
  -8   3   4       16.86       17.50      2.94 o 
  -7   3   4       28.08       34.00      2.92 o 
  -6   3   4       70.72       57.50      3.41 o 
  -5   3   4      432.42      432.86      7.26 o 
  -4   3   4       88.95      101.37      3.74 o 
  -3   3   4        9.52       12.03      2.70 o 
  -2   3   4     2449.02     2538.16     39.71 o 
  -1   3   4      103.09      106.26      3.61 o 
   0   3   4      168.60      164.19      4.42 o 
   1   3   4      166.90      159.75      3.66 o 
   2   3   4      288.75      335.17      6.79 o 
   3   3   4       24.26       11.34      2.82 o 
   4   3   4       10.45       13.10      3.64 o 
   5   3   4       17.92       21.63      2.64 o 
   6   3   4      105.79       76.39      4.84 o 
   7   3   4      186.72      184.70     11.37 o 
   8   3   4       56.57       46.50      4.06 o 
   9   3   4       32.83       29.91      3.71 o 
  10   3   4        2.08        3.95      2.59 o 
  11   3   4        0.89        6.26      4.44 o 
  12   3   4        0.71        9.37      4.31 o 
  13   3   4        4.00        8.22      4.17 o 
  14   3   4        0.66        0.00      3.98 o 
  15   3   4        5.30        8.16      3.41 o 
 -17   4   4        0.00        8.83      3.00 o 
 -16   4   4        9.90       17.66      4.26 o 
 -15   4   4        2.60        3.81      4.63 o 
 -14   4   4        1.14        0.00      4.13 o 
 -13   4   4       24.19       24.98      4.80 o 
 -12   4   4        0.58        1.31      2.25 o 
 -11   4   4        6.96        9.21      2.35 o 
 -10   4   4       34.93       33.10      3.31 o 
  -9   4   4       34.92       36.47      3.66 o 
  -8   4   4      398.12      387.14     15.98 o 
  -7   4   4       10.97       13.28      1.62 o 
  -6   4   4      128.14      140.32      4.38 o 
  -5   4   4       78.79       80.00      4.05 o 
  -4   4   4       86.80       75.11      4.07 o 
  -3   4   4      545.25      519.82      8.85 o 
  -2   4   4       29.80       33.60      2.35 o 
  -1   4   4      135.08      125.92      3.91 o 
   0   4   4       32.63       44.89      2.81 o 
   1   4   4        4.85        3.02      1.76 o 
   2   4   4      124.62      134.58      4.46 o 
   3   4   4        1.18        2.63      2.61 o 
   4   4   4       49.77       52.82      3.48 o 
   5   4   4      285.40      278.03      9.61 o 
   6   4   4        1.52        1.54      2.70 o 
   7   4   4      392.82      448.27     12.44 o 
   8   4   4      132.37      143.84      8.10 o 
   9   4   4       19.92       13.59      4.73 o 
  10   4   4        9.34        9.31      4.30 o 
  11   4   4        1.92        0.00      3.92 o 
  12   4   4        6.61       12.82      6.35 o 
  13   4   4        3.02        7.70      4.52 o 
  14   4   4        0.08        0.00      5.28 o 
  15   4   4        1.41        9.61      3.65 o 
 -16   5   4        2.05        3.66      3.05 o 
 -15   5   4        1.31        2.65      2.93 o 
 -14   5   4        0.25        0.00      2.63 o 
 -13   5   4        1.13        4.84      2.14 o 
 -12   5   4       26.16       28.94      4.45 o 
 -11   5   4       89.08       98.55      9.96 o 
 -10   5   4       21.64       21.15      2.77 o 
  -9   5   4      189.61      187.03     10.99 o 
  -8   5   4       96.61       88.46      3.98 o 
  -7   5   4      289.23      289.07     10.42 o 
  -6   5   4      117.80      120.79      5.20 o 
  -5   5   4       49.94       59.47      3.57 o 
  -4   5   4      504.95      507.70      8.92 o 
  -3   5   4      150.57      133.71      7.23 o 
  -2   5   4      238.95      284.03      6.51 o 
  -1   5   4      372.54      411.43     12.70 o 
   0   5   4       51.90       48.44      4.60 o 
   1   5   4      637.96      634.19     10.92 o 
   2   5   4       15.57       21.26      4.15 o 
   3   5   4      133.09      128.82      5.36 o 
   4   5   4       10.59       10.47      3.51 o 
   5   5   4      362.59      374.30     12.30 o 
   6   5   4        2.81        2.88      4.26 o 
   7   5   4       12.24       10.51      4.59 o 
   8   5   4       85.23       91.12      8.35 o 
   9   5   4       49.66       57.98      6.47 o 
  10   5   4        9.14        9.30      5.16 o 
  11   5   4        4.30       12.28      3.99 o 
  12   5   4        0.10        1.61      4.45 o 
  13   5   4        0.00        3.00      3.79 o 
  14   5   4        0.60        3.95      3.93 o 
 -15   6   4        0.00        1.89      2.76 o 
 -14   6   4        4.72        8.49      3.38 o 
 -13   6   4        1.80        2.06      3.18 o 
 -12   6   4       15.29       19.08      4.02 o 
 -11   6   4        2.67       13.09      3.47 o 
 -10   6   4       10.46       11.07      2.23 o 
  -9   6   4       17.00       13.83      3.48 o 
  -8   6   4        0.00        3.04      1.85 o 
  -7   6   4       27.70       22.18      3.48 o 
  -6   6   4       10.16        9.92      3.57 o 
  -5   6   4       49.43       49.86      3.31 o 
  -4   6   4        5.72        4.81      2.96 o 
  -3   6   4        8.97        6.26      1.78 o 
  -2   6   4        3.42        0.00      2.07 o 
  -1   6   4        0.83        2.56      2.77 o 
   0   6   4        3.45        4.80      1.65 o 
   1   6   4        4.77        3.65      1.78 o 
   2   6   4        6.55        5.91      1.40 o 
   3   6   4        0.06        3.47      2.44 o 
   4   6   4        2.69        3.46      2.43 o 
   5   6   4        4.75        8.21      4.09 o 
   6   6   4       23.40       30.37      5.73 o 
   7   6   4        1.73        1.38      4.30 o 
   8   6   4        9.23        4.19      4.70 o 
   9   6   4       10.45       10.75      4.45 o 
  10   6   4        0.14        6.06      4.30 o 
  11   6   4        0.70       10.73      4.60 o 
  12   6   4        1.37        6.66      4.87 o 
  13   6   4        0.08       17.33      4.91 o 
 -14   7   4       14.81       20.14      5.29 o 
 -13   7   4        0.43        1.58      3.51 o 
 -12   7   4       13.33       13.00      2.95 o 
 -11   7   4       25.99       18.74      4.17 o 
 -10   7   4        5.88        8.68      2.57 o 
  -9   7   4      103.12      103.57      8.35 o 
  -8   7   4       55.89       53.72      5.78 o 
  -7   7   4        0.06        3.56      2.37 o 
  -6   7   4      390.09      418.50      9.53 o 
  -5   7   4      112.74      117.84      5.60 o 
  -4   7   4       57.09       67.95      5.19 o 
  -3   7   4       68.19       65.04      4.36 o 
  -2   7   4       99.43       84.65      6.72 o 
  -1   7   4       77.07       72.71      5.16 o 
   0   7   4       21.94       28.90      3.45 o 
   1   7   4       91.79       93.03      5.00 o 
   2   7   4       35.44       25.35      5.31 o 
   3   7   4       68.88       59.35      5.28 o 
   4   7   4        1.97        8.22      4.42 o 
   5   7   4      158.12      155.45      8.59 o 
   6   7   4        9.25       15.21      4.93 o 
   7   7   4       45.55       41.50      5.41 o 
   8   7   4       70.35       74.37      8.25 o 
   9   7   4       14.76       12.20      6.45 o 
  10   7   4       16.84       15.73      5.18 o 
  11   7   4        1.54        0.00      4.63 o 
  12   7   4        0.37       11.71      3.81 o 
 -13   8   4        0.00        6.52      2.98 o 
 -12   8   4        5.27        0.65      3.52 o 
 -11   8   4        0.04        0.52      3.87 o 
 -10   8   4        6.80        4.75      3.62 o 
  -9   8   4        7.56        8.84      4.35 o 
  -8   8   4       62.10       68.34      6.49 o 
  -7   8   4       14.97       12.36      5.00 o 
  -6   8   4        5.13        2.93      2.93 o 
  -5   8   4        2.02        4.08      2.76 o 
  -4   8   4      163.90      145.34      7.39 o 
  -3   8   4        3.08        8.26      1.98 o 
  -2   8   4        2.20        2.84      1.94 o 
  -1   8   4        2.91        4.90      1.80 o 
   0   8   4       25.34       20.60      2.93 o 
   1   8   4       69.11       60.62      4.83 o 
   2   8   4       13.62       16.48      4.38 o 
   3   8   4       87.87       75.43      6.26 o 
   4   8   4       16.18       13.72      4.00 o 
   5   8   4       16.24       12.07      4.32 o 
   6   8   4       12.53       19.15      7.53 o 
   7   8   4        1.77        4.08      4.37 o 
   8   8   4        9.31       16.47      4.97 o 
   9   8   4        1.96        6.31      5.70 o 
  10   8   4        1.89        8.79      6.86 o 
 -10   9   4        3.08        2.93      2.12 o 
  -9   9   4       11.08       11.73      5.96 o 
  -8   9   4        1.03        1.98      4.53 o 
  -7   9   4       58.04       63.70      6.38 o 
  -6   9   4        1.45        9.15      3.16 o 
  -5   9   4       41.48       37.24      4.06 o 
  -4   9   4       63.37       68.77      5.55 o 
  -3   9   4       15.21        9.80      1.94 o 
  -2   9   4      177.84      169.00     13.86 o 
  -1   9   4       92.92       98.50      8.03 o 
   0   9   4        2.50        9.04      2.89 o 
   1   9   4      150.72      161.87     10.51 o 
   2   9   4        9.31        9.04      3.69 o 
   3   9   4        8.92        9.13      6.55 o 
   4   9   4       16.57       26.68      4.64 o 
   5   9   4        1.61        4.96      5.60 o 
   6   9   4       20.16       19.01      5.22 o 
   7   9   4        0.07       10.92      7.91 o 
   8   9   4        7.19       12.94      4.79 o 
  -7  10   4        2.19        8.39      3.29 o 
  -6  10   4       53.44       53.85      7.58 o 
  -5  10   4       64.24       50.87      8.18 o 
  -4  10   4        0.02        5.27      3.79 o 
  -3  10   4       49.03       55.52      6.38 o 
  -2  10   4       10.44        3.79      2.78 o 
  -1  10   4       31.68       27.32      4.58 o 
   0  10   4        3.44       12.52      4.19 o 
   1  10   4       12.01        8.62      4.06 o 
   2  10   4       54.20       48.60      6.46 o 
   3  10   4       13.60       12.83      3.37 o 
   4  10   4       15.69        8.41      4.28 o 
   5  10   4        9.23       11.74      5.53 o 
 -18   1   5        0.88        3.86      3.81 o 
 -17   1   5        9.43        7.14      3.22 o 
 -16   1   5       12.03        9.56      3.31 o 
 -15   1   5        6.97        7.35      2.32 o 
 -14   1   5       49.11       51.49      4.82 o 
 -13   1   5       29.30       25.60      3.25 o 
 -12   1   5       30.76       29.16      5.40 o 
 -11   1   5       26.63       26.63      3.72 o 
 -10   1   5       26.37       31.83      5.26 o 
  -9   1   5       18.11        9.80      2.95 o 
  -8   1   5      136.46      150.82      8.96 o 
  -7   1   5      357.51      346.34      8.04 o 
  -6   1   5      229.32      215.26      5.54 o 
  -5   1   5     1475.72     1638.52     22.94 o 
  -4   1   5      470.11      414.67      6.47 o 
  -3   1   5      671.60      765.67     10.16 o 
  -2   1   5     2971.33     3186.78     33.46 o 
  -1   1   5      531.04      606.07     10.48 o 
   0   1   5      105.20      114.26      5.81 o 
   1   1   5     1261.91     1386.07     20.66 o 
   2   1   5      426.07      478.50      8.23 o 
   3   1   5      260.83      223.21      7.55 o 
   4   1   5        2.69        6.06      2.12 o 
   5   1   5       89.09       83.84      3.74 o 
   6   1   5       23.89       25.43      2.93 o 
   7   1   5       20.96       24.50      2.81 o 
   8   1   5       96.42       96.33      6.36 o 
   9   1   5        1.08        0.12      2.14 o 
  10   1   5       13.56       16.90      3.65 o 
  11   1   5        0.06        0.00      3.16 o 
  12   1   5        0.26        3.65      3.64 o 
  13   1   5        0.23        0.26      2.35 o 
  14   1   5        0.08        7.01      5.41 o 
  15   1   5        0.63        4.41      4.14 o 
 -18   2   5        0.45        0.00      3.12 o 
 -17   2   5        0.68        0.00      3.82 o 
 -16   2   5        0.39        1.69      2.47 o 
 -15   2   5        1.69        6.69      2.39 o 
 -14   2   5        7.48        6.20      2.76 o 
 -13   2   5       20.92       13.53      2.87 o 
 -12   2   5        3.38        6.94      2.46 o 
 -11   2   5       49.48       43.21      3.67 o 
 -10   2   5       65.85       66.69      4.45 o 
  -9   2   5        0.00        3.59      2.09 o 
  -8   2   5       10.02        8.86      4.04 o 
  -7   2   5      390.93      404.13      7.79 o 
  -6   2   5      348.32      374.25      7.90 o 
  -5   2   5      240.36      223.47      6.95 o 
  -4   2   5      222.73      225.35      7.29 o 
  -3   2   5     1265.63     1378.27     15.97 o 
  -2   2   5        4.06        8.33      3.12 o 
  -1   2   5      393.09      433.95      8.26 o 
   0   2   5      358.13      416.68      7.21 o 
   1   2   5       69.13       73.22      3.13 o 
   2   2   5      414.29      415.06      6.64 o 
   3   2   5      469.13      512.72      8.29 o 
   4   2   5        6.75       10.17      1.51 o 
   5   2   5      104.35       98.21      7.56 o 
   6   2   5        3.72        6.63      2.51 o 
   7   2   5       12.53       12.88      3.22 o 
   8   2   5       62.25       51.46      5.14 o 
   9   2   5        4.10        6.91      3.30 o 
  10   2   5        0.00        0.00      3.73 o 
  11   2   5        3.29        4.07      3.14 o 
  12   2   5        0.75        5.22      2.68 o 
  13   2   5        0.76        7.34      5.59 o 
  14   2   5        0.01        9.74      4.48 o 
  15   2   5        0.00        7.86      4.46 o 
 -17   3   5        5.99        9.38      3.82 o 
 -16   3   5        2.33        2.56      2.74 o 
 -15   3   5       13.54       11.80      2.73 o 
 -14   3   5       44.25       46.38      6.02 o 
 -13   3   5        0.24        6.76      2.26 o 
 -12   3   5       33.48       31.56      3.38 o 
 -11   3   5      152.76      149.31      7.76 o 
 -10   3   5       68.63       73.18      5.59 o 
  -9   3   5      217.33      252.37      8.90 o 
  -8   3   5       29.94       27.07      2.79 o 
  -7   3   5       81.79       63.78      4.15 o 
  -6   3   5      129.42      135.22      5.24 o 
  -5   3   5        3.68       10.77      3.41 o 
  -4   3   5      378.08      343.89     10.81 o 
  -3   3   5        4.23        5.99      1.43 o 
  -2   3   5       18.21       22.00      2.80 o 
  -1   3   5      196.97      235.01      4.47 o 
   0   3   5       92.48       67.91      3.42 o 
   1   3   5        0.07        1.87      2.57 o 
   2   3   5      150.63      161.15      7.33 o 
   3   3   5      104.41      115.14      5.26 o 
   4   3   5        4.22        5.22      3.20 o 
   5   3   5      210.58      213.16      7.64 o 
   6   3   5       30.50       31.53      6.85 o 
   7   3   5      236.53      237.11      9.77 o 
   8   3   5      103.33      119.38     11.15 o 
   9   3   5        3.67        3.81      3.35 o 
  10   3   5       29.04       24.14      5.06 o 
  11   3   5       22.40       31.98      6.07 o 
  12   3   5        0.57        5.93      3.50 o 
  13   3   5        1.30        5.64      4.53 o 
  14   3   5        0.39        6.48      3.62 o 
 -17   4   5        0.42        5.42      6.62 o 
 -16   4   5       14.06        9.71      3.81 o 
 -15   4   5       35.35       33.34      4.63 o 
 -14   4   5        0.28        3.66      2.93 o 
 -13   4   5       58.92       60.48      5.04 o 
 -12   4   5       68.30       65.96      4.98 o 
 -11   4   5       11.36        5.24      2.58 o 
 -10   4   5      161.10      183.64      8.03 o 
  -9   4   5      120.04      124.86      6.71 o 
  -8   4   5      129.90      135.86      6.67 o 
  -7   4   5      230.12      221.69      8.73 o 
  -6   4   5       41.19       56.25      4.67 o 
  -5   4   5       50.06       61.03      6.52 o 
  -4   4   5       34.69       34.79      2.81 o 
  -3   4   5       29.57       28.51      2.49 o 
  -2   4   5       29.08       27.06      2.34 o 
  -1   4   5      128.56      115.00      4.15 o 
   0   4   5        8.24        6.76      3.55 o 
   1   4   5      117.60      116.60      4.38 o 
   2   4   5        0.05        8.55      3.84 o 
   3   4   5      130.30      137.57      5.63 o 
   4   4   5      158.92      139.78      6.34 o 
   5   4   5       10.18       21.14      5.21 o 
   6   4   5      333.13      343.09      9.90 o 
   7   4   5       32.46       38.89      5.77 o 
   8   4   5       31.44       41.53      4.13 o 
   9   4   5       88.69       86.46     10.15 o 
  10   4   5        0.21        4.46      4.18 o 
  11   4   5       18.93       16.07      5.58 o 
  12   4   5       17.94       11.37      4.23 o 
  13   4   5        3.74        1.76      3.67 o 
  14   4   5        3.06       14.05      6.70 o 
 -16   5   5        0.07        8.65      3.74 o 
 -15   5   5        0.65        1.69      2.88 o 
 -14   5   5        4.88       11.97      3.72 o 
 -13   5   5       10.30       15.18      3.71 o 
 -12   5   5        5.64       11.89      3.35 o 
 -11   5   5       38.66       24.98      3.80 o 
 -10   5   5       56.65       53.64      4.39 o 
  -9   5   5       48.52       42.14      3.93 o 
  -8   5   5      133.44      130.51      6.53 o 
  -7   5   5      185.23      171.22      7.80 o 
  -6   5   5        4.16        3.96      4.29 o 
  -5   5   5       58.82       53.99      4.00 o 
  -4   5   5      230.38      231.96      8.20 o 
  -3   5   5       24.01       23.33      2.55 o 
  -2   5   5      446.39      442.61      9.80 o 
  -1   5   5      112.12      115.88      5.44 o 
   0   5   5      106.15      110.60      4.87 o 
   1   5   5      308.48      299.78     11.39 o 
   2   5   5       76.65       83.69      4.68 o 
   3   5   5        2.74        5.54      2.90 o 
   4   5   5      323.75      384.47     11.03 o 
   5   5   5       24.47       17.95      4.72 o 
   6   5   5       66.78       60.93      7.25 o 
   7   5   5       22.05       25.36      5.41 o 
   8   5   5        6.60        5.12      4.65 o 
   9   5   5        0.02        3.11      4.14 o 
  10   5   5       14.70       20.40      4.51 o 
  11   5   5        4.46        7.73      3.78 o 
  12   5   5        0.27       11.77      4.53 o 
  13   5   5        1.14        7.09      5.62 o 
 -15   6   5        4.06        9.15      2.92 o 
 -14   6   5        0.63        8.67      3.96 o 
 -13   6   5        6.75        8.86      2.11 o 
 -12   6   5        0.59        4.32      2.79 o 
 -11   6   5       20.75       18.85      3.41 o 
 -10   6   5        1.81        5.30      2.37 o 
  -9   6   5        8.35        6.61      2.66 o 
  -8   6   5       33.12       27.28      3.08 o 
  -7   6   5       38.97       50.55      4.24 o 
  -6   6   5      765.02      842.77     21.43 o 
  -5   6   5       84.68       77.42      4.70 o 
  -4   6   5      506.87      531.44     11.52 o 
  -3   6   5      727.69      728.12     14.23 o 
  -2   6   5       32.39       45.71      4.20 o 
  -1   6   5      537.63      572.89     12.21 o 
   0   6   5      464.08      486.71     11.41 o 
   1   6   5        2.03       14.48      4.04 o 
   2   6   5      507.70      483.14     11.36 o 
   3   6   5      168.96      174.29      7.95 o 
   4   6   5      125.65      125.74      6.12 o 
   5   6   5       44.55       41.59     12.38 o 
   6   6   5       49.67       45.56      5.15 o 
   7   6   5        4.05        0.99      4.48 o 
   8   6   5        0.38        9.34      4.87 o 
   9   6   5        1.28        0.00      4.22 o 
  10   6   5        8.67        9.44      4.29 o 
  11   6   5        4.72        6.63      3.97 o 
  12   6   5        0.13        7.46      3.63 o 
 -14   7   5        0.55        3.82      6.20 o 
 -13   7   5        2.32        2.86      2.79 o 
 -12   7   5        0.09        6.52      4.32 o 
 -11   7   5        3.89        5.82      4.07 o 
 -10   7   5       15.54       12.76      3.32 o 
  -9   7   5       11.64       17.59      3.14 o 
  -8   7   5       89.06       92.37      7.62 o 
  -7   7   5        0.01        2.20      3.01 o 
  -6   7   5       91.57       83.60      6.24 o 
  -5   7   5       99.39       82.89      4.31 o 
  -4   7   5      193.77      190.95      6.67 o 
  -3   7   5       25.46       19.23      2.48 o 
  -2   7   5      295.86      314.74      8.29 o 
  -1   7   5       76.02       71.44      5.99 o 
   0   7   5       22.96       22.24      3.49 o 
   1   7   5      175.14      139.64      8.51 o 
   2   7   5       59.07       52.70      4.31 o 
   3   7   5        2.67        1.50      2.30 o 
   4   7   5       41.38       38.31      6.19 o 
   5   7   5       25.98       25.36      5.70 o 
   6   7   5       12.96       15.72      5.45 o 
   7   7   5        0.23        4.19      4.40 o 
   8   7   5        4.32        0.00      4.40 o 
   9   7   5        3.32       16.01      5.13 o 
  10   7   5        2.57        8.58      4.57 o 
  11   7   5        1.70        2.81      5.45 o 
 -12   8   5       12.94       10.32      4.33 o 
 -11   8   5       15.24       18.47      4.31 o 
 -10   8   5       51.66       44.63      8.00 o 
  -9   8   5       15.90       26.44      3.88 o 
  -8   8   5       39.71       50.33      5.09 o 
  -7   8   5       16.18       13.05      3.76 o 
  -6   8   5        5.13        0.96      2.56 o 
  -5   8   5      148.21      144.05      8.80 o 
  -4   8   5       16.78       14.45      2.60 o 
  -3   8   5       10.06       14.31      2.19 o 
  -2   8   5        0.50        5.70      2.01 o 
  -1   8   5        1.02        3.76      1.60 o 
   0   8   5       51.74       42.16      4.41 o 
   1   8   5       81.32       70.11      8.23 o 
   2   8   5       34.58       32.69      4.88 o 
   3   8   5       20.08       12.64      4.83 o 
   4   8   5       83.77       98.52     10.42 o 
   5   8   5       15.40       21.49      5.21 o 
   6   8   5       49.11       64.72      7.58 o 
   7   8   5       19.06       41.64      7.16 o 
   8   8   5        1.86        2.34      4.43 o 
   9   8   5       28.98       50.81     10.73 o 
 -10   9   5        2.99        1.81      3.42 o 
  -9   9   5       34.77       44.35      5.83 o 
  -8   9   5       23.31       13.91      3.70 o 
  -7   9   5        0.76        3.97      3.40 o 
  -6   9   5        6.96        7.94      2.75 o 
  -5   9   5        1.90        0.00      2.14 o 
  -4   9   5        0.42        6.14      3.26 o 
  -3   9   5       15.23       11.79      3.34 o 
  -2   9   5       18.09        9.51      4.12 o 
  -1   9   5        5.78        1.71      1.65 o 
   0   9   5        2.46        0.00      3.42 o 
   1   9   5        0.02        4.52      3.02 o 
   2   9   5        9.31        7.11      6.42 o 
   3   9   5        0.08        7.42      4.34 o 
   4   9   5       37.59       37.28      6.77 o 
   5   9   5       48.54       55.63      8.58 o 
   6   9   5        2.54        2.79      5.12 o 
   7   9   5       34.14       36.59      7.05 o 
  -6  10   5       14.27       11.48      4.50 o 
  -5  10   5       17.36       14.86      3.41 o 
  -4  10   5        6.80       12.15      4.35 o 
  -3  10   5       44.14       57.71      9.58 o 
  -2  10   5        0.40        0.00      6.91 o 
  -1  10   5       12.65       18.63      4.64 o 
   0  10   5       23.46       23.75      4.72 o 
   1  10   5        0.00        8.47      6.58 o 
   2  10   5       12.31        8.01      3.92 o 
   3  10   5        3.82        7.14      4.82 o 
 -18   0   6        1.73        7.54      5.36 o 
 -17   0   6        7.36        5.25      4.30 o 
 -16   0   6        9.82       14.08      4.91 o 
 -15   0   6        5.76        1.68      4.18 o 
 -14   0   6       34.26       37.50      9.19 o 
 -13   0   6       40.40       39.08      7.78 o 
 -12   0   6        2.36        0.00      9.75 o 
 -11   0   6      313.01      367.42     16.73 o 
 -10   0   6      321.14      447.27     30.30 o 
  -9   0   6      219.21      258.95     14.43 o 
  -8   0   6       56.59       68.27      7.52 o 
  -7   0   6      285.30      248.29     12.51 o 
  -6   0   6      648.13      656.55     11.38 o 
  -5   0   6     1305.38     1397.81     18.44 o 
  -4   0   6        9.97        9.85      3.09 o 
  -3   0   6      352.22      286.49     28.10 o 
  -2   0   6       11.17       10.91      3.59 o 
  -1   0   6      401.13      341.49      7.70 o 
   1   0   6      501.67      573.21      9.87 o 
   2   0   6      345.27      345.36     10.26 o 
   3   0   6        0.01        9.48      5.87 o 
   4   0   6      590.27      654.22     18.90 o 
   5   0   6      100.98      100.94      7.08 o 
   6   0   6      179.40      203.16     14.46 o 
   7   0   6       81.40      104.17      9.64 o 
   8   0   6       20.76       17.54      6.55 o 
   9   0   6       91.23       81.71      7.63 o 
  10   0   6       10.85        2.26      4.94 o 
  11   0   6        0.55        9.84      5.67 o 
  12   0   6        2.56        4.78      4.66 o 
  13   0   6        0.01        5.99      3.87 o 
  14   0   6        0.13        6.73      7.92 o 
 -17   1   6        0.45        0.00      3.49 o 
 -16   1   6        2.02        5.17      2.70 o 
 -15   1   6        0.01        9.56      4.09 o 
 -14   1   6        0.26        7.21      2.25 o 
 -13   1   6        3.62        2.32      3.44 o 
 -12   1   6        0.21        5.93      4.31 o 
 -11   1   6      113.42      128.61     13.91 o 
 -10   1   6       16.31       22.96      3.13 o 
  -9   1   6      252.92      253.00     12.87 o 
  -8   1   6        2.92        5.77      3.14 o 
  -7   1   6      179.60      186.88      7.11 o 
  -6   1   6      165.35      172.24      5.29 o 
  -5   1   6        2.23        3.71      2.14 o 
  -4   1   6        3.24        6.29      1.77 o 
  -3   1   6      124.24      125.99      3.87 o 
  -2   1   6        0.93        2.97      1.79 o 
  -1   1   6       28.58       28.90      2.51 o 
   0   1   6        9.37       11.29      2.54 o 
   1   1   6        5.71        7.90      2.52 o 
   2   1   6      224.84      237.31      6.33 o 
   3   1   6        0.01        4.28      2.32 o 
   4   1   6        0.18        7.29      2.55 o 
   5   1   6      326.48      317.74      8.48 o 
   6   1   6       69.27       72.77      4.34 o 
   7   1   6        8.58        9.60      3.74 o 
   8   1   6       11.85       11.70      4.40 o 
   9   1   6        2.09        2.03      3.74 o 
  10   1   6        6.11        1.71      2.61 o 
  11   1   6        0.02       10.32      3.39 o 
  12   1   6        1.39        1.62      3.41 o 
  13   1   6        0.57        7.49      5.07 o 
  14   1   6        0.21        4.18      5.17 o 
 -17   2   6       14.90        6.93      3.39 o 
 -16   2   6        0.74        3.66      6.12 o 
 -15   2   6        7.80       11.94      3.65 o 
 -14   2   6        1.47        0.00      1.93 o 
 -13   2   6        7.75       10.95      2.34 o 
 -12   2   6        2.57        2.70      2.09 o 
 -11   2   6      130.84      135.33      7.73 o 
 -10   2   6       53.18       49.87      3.59 o 
  -9   2   6       20.65       25.13      3.33 o 
  -8   2   6      425.88      392.19     10.22 o 
  -7   2   6      214.21      220.37      8.60 o 
  -6   2   6       27.34       24.45      4.09 o 
  -5   2   6      191.80      191.30      5.51 o 
  -4   2   6      392.04      362.45      7.18 o 
  -3   2   6      411.28      395.61      6.97 o 
  -2   2   6      133.25      135.25      4.85 o 
  -1   2   6      184.39      162.07      4.47 o 
   0   2   6      146.21      137.55      4.23 o 
   1   2   6        2.59        3.99      2.69 o 
   2   2   6       31.88       40.93      2.82 o 
   3   2   6        1.93        2.57      2.64 o 
   4   2   6      354.64      344.32     10.80 o 
   5   2   6        4.31        5.51      2.53 o 
   6   2   6       36.67       42.68      4.14 o 
   7   2   6       78.65       88.78      5.91 o 
   8   2   6        2.07        3.07      3.34 o 
   9   2   6        0.58        2.14      2.57 o 
  10   2   6        3.59        4.60      3.54 o 
  11   2   6        3.19       14.11      3.32 o 
  12   2   6        0.02        5.97      3.52 o 
  13   2   6        6.89        2.85      3.56 o 
 -17   3   6        1.06        1.63      3.91 o 
 -16   3   6       10.29        4.50      4.45 o 
 -15   3   6        3.34        6.19      2.30 o 
 -14   3   6       16.03       10.53      3.30 o 
 -13   3   6        0.63        1.62      2.35 o 
 -12   3   6        0.20        4.76      2.78 o 
 -11   3   6        0.56        2.49      2.23 o 
 -10   3   6       35.64       37.24      4.43 o 
  -9   3   6       90.46       83.61      5.42 o 
  -8   3   6        0.42        2.19      3.27 o 
  -7   3   6      540.88      558.23     13.66 o 
  -6   3   6      125.77      131.79      6.70 o 
  -5   3   6        8.33       13.35      2.98 o 
  -4   3   6      186.21      167.21      5.74 o 
  -3   3   6      137.78      160.73      6.00 o 
  -2   3   6       14.67       16.99      2.02 o 
  -1   3   6       90.39       91.24      3.90 o 
   0   3   6      133.63      132.17      4.24 o 
   1   3   6        1.76        3.78      2.33 o 
   2   3   6      376.54      361.27     15.17 o 
   3   3   6      177.04      194.53      8.39 o 
   4   3   6        5.19        8.03      3.16 o 
   5   3   6        1.56        5.15      2.84 o 
   6   3   6      258.44      250.80      9.63 o 
   7   3   6       15.66       11.43      2.75 o 
   8   3   6        1.69        8.45      3.87 o 
   9   3   6        4.43        5.14      3.63 o 
  10   3   6        0.14        3.92      2.38 o 
  11   3   6        6.78        4.61      4.07 o 
  12   3   6        6.37       13.42      6.25 o 
  13   3   6        0.72        2.53      3.93 o 
 -16   4   6        2.19        0.34      3.99 o 
 -15   4   6        3.05        6.45      2.20 o 
 -14   4   6        2.89        2.88      3.29 o 
 -13   4   6       14.22       10.50      2.84 o 
 -12   4   6       15.28       10.34      2.69 o 
 -11   4   6       13.63       12.46      6.25 o 
 -10   4   6       50.10       41.26      6.65 o 
  -9   4   6        7.79        7.74      3.55 o 
  -8   4   6      102.86       95.02      5.64 o 
  -7   4   6       15.85       26.08      3.70 o 
  -6   4   6       51.89       45.55      5.56 o 
  -5   4   6        5.82       13.12      3.65 o 
  -4   4   6       75.24       80.15      5.95 o 
  -3   4   6      419.69      421.80      9.25 o 
  -2   4   6       10.54       12.29      2.10 o 
  -1   4   6      312.39      293.97      7.27 o 
   0   4   6      213.40      211.89      6.97 o 
   1   4   6        0.73        5.12      2.79 o 
   2   4   6        8.79        5.66      4.42 o 
   3   4   6       71.79       67.72      4.74 o 
   4   4   6       20.26       15.87      3.86 o 
   5   4   6      107.41      105.58      6.12 o 
   6   4   6       25.62       19.23      3.37 o 
   7   4   6       73.49       81.20      5.66 o 
   8   4   6        0.02        2.03      3.84 o 
   9   4   6        5.75       10.46      4.98 o 
  10   4   6        0.00        5.32      4.06 o 
  11   4   6        1.83       11.68      4.23 o 
  12   4   6        0.00       11.41      4.40 o 
 -15   5   6        2.93        8.43      3.83 o 
 -14   5   6        5.87        3.49      2.61 o 
 -13   5   6        0.72        4.39      5.32 o 
 -12   5   6       26.39       29.78      5.12 o 
 -11   5   6        0.36        3.73      2.25 o 
 -10   5   6       20.68       19.18      3.18 o 
  -9   5   6       43.87       41.94      4.59 o 
  -8   5   6       50.45       59.03      6.40 o 
  -7   5   6      567.71      632.20     14.83 o 
  -6   5   6      418.53      447.23     19.92 o 
  -5   5   6      207.48      204.72      8.22 o 
  -4   5   6      627.14      700.30     16.45 o 
  -3   5   6       64.43       65.15      5.23 o 
  -2   5   6        5.14        2.73      3.28 o 
  -1   5   6       71.39       64.30      4.23 o 
   0   5   6      226.79      225.55      7.73 o 
   1   5   6        4.94        2.75      2.46 o 
   2   5   6       88.64       93.66      5.28 o 
   3   5   6      381.13      369.63     11.78 o 
   4   5   6      129.66      144.16      7.47 o 
   5   5   6      147.32      163.24      7.98 o 
   6   5   6        1.91        1.49      2.23 o 
   7   5   6        1.02        9.54      4.87 o 
   8   5   6       14.78       17.49      7.49 o 
   9   5   6        0.22        9.25      4.56 o 
  10   5   6        0.56       11.07      4.41 o 
  11   5   6        0.00        2.67      3.74 o 
  12   5   6        0.43        9.10      4.19 o 
 -14   6   6        6.05        0.00      3.85 o 
 -13   6   6       15.74       14.06      6.11 o 
 -12   6   6       14.60       13.67      2.30 o 
 -11   6   6       20.60       15.67      2.67 o 
 -10   6   6        2.41        6.87      3.91 o 
  -9   6   6       97.62      112.05     11.37 o 
  -8   6   6       19.06       20.24      3.04 o 
  -7   6   6      112.65       98.09      6.71 o 
  -6   6   6       27.08       40.72      3.91 o 
  -5   6   6        0.32        0.00      2.28 o 
  -4   6   6       15.82       18.36      3.04 o 
  -3   6   6        9.63        9.05      2.85 o 
  -2   6   6        1.66        4.32      1.60 o 
  -1   6   6        0.07        0.00      1.91 o 
   0   6   6        3.49        1.34      2.58 o 
   1   6   6        8.31        9.45      2.79 o 
   2   6   6        1.68        6.67      2.70 o 
   3   6   6       71.33       72.13      5.35 o 
   4   6   6        4.88        3.52      2.62 o 
   5   6   6        4.92       10.11      4.16 o 
   6   6   6        1.32        7.30      4.42 o 
   7   6   6        0.05        0.00      5.68 o 
   8   6   6       19.24       16.20      5.19 o 
   9   6   6        9.98       17.22      5.31 o 
  10   6   6        2.32        9.55      4.90 o 
  11   6   6        0.00        4.65      4.54 o 
 -13   7   6        8.53       12.48      4.59 o 
 -12   7   6        0.74        2.88      2.37 o 
 -11   7   6        4.70       11.02      3.61 o 
 -10   7   6       54.65       58.41      5.67 o 
  -9   7   6       16.16       12.86      3.62 o 
  -8   7   6        0.04        5.10      2.37 o 
  -7   7   6       39.73       29.34      5.54 o 
  -6   7   6      136.04      133.49      8.22 o 
  -5   7   6       30.43       30.35      3.43 o 
  -4   7   6       65.59       73.13      5.62 o 
  -3   7   6       31.98       29.48      4.37 o 
  -2   7   6      135.77      124.48      7.51 o 
  -1   7   6        2.32        2.16      2.13 o 
   0   7   6       64.46       56.67      4.83 o 
   1   7   6        5.94        7.78      3.27 o 
   2   7   6        3.76        5.18      2.40 o 
   3   7   6       84.76       88.14      6.54 o 
   4   7   6        1.41        3.33      4.08 o 
   5   7   6       65.05       85.14      6.92 o 
   6   7   6       17.39       22.07     11.29 o 
   7   7   6        4.45        5.39      4.48 o 
   8   7   6       12.70        4.88      4.87 o 
   9   7   6        0.07        0.05      5.01 o 
 -11   8   6        3.82        5.28      3.24 o 
 -10   8   6        4.95        4.60      2.50 o 
  -9   8   6        5.34        8.29      3.03 o 
  -8   8   6       60.39       61.16      6.20 o 
  -7   8   6        2.55        2.99      1.81 o 
  -6   8   6        1.13        4.57      2.32 o 
  -5   8   6        9.01        7.11      2.58 o 
  -4   8   6        6.72        4.64      2.47 o 
  -3   8   6        2.55        4.13      1.24 o 
  -2   8   6        6.69        5.95      1.58 o 
  -1   8   6        4.78        6.49      2.56 o 
   0   8   6        6.47        9.51      2.30 o 
   1   8   6       77.50       64.47      5.78 o 
   2   8   6        2.57        8.17      4.38 o 
   3   8   6       32.98       20.56      4.60 o 
   4   8   6       28.10       27.23      5.45 o 
   5   8   6        0.21        0.94      4.79 o 
   6   8   6        6.42        7.56      4.60 o 
   7   8   6        8.43       12.46      5.43 o 
  -8   9   6        0.80        0.00      3.79 o 
  -7   9   6       23.89       22.89      4.45 o 
  -6   9   6        1.48        1.90      3.06 o 
  -5   9   6       38.06       51.86      9.38 o 
  -4   9   6       45.14       35.06      5.50 o 
  -3   9   6       27.67       26.92      7.52 o 
  -2   9   6       71.83       71.39      8.07 o 
  -1   9   6       21.71       17.26      7.16 o 
   0   9   6       11.67       13.92      3.17 o 
   1   9   6       68.50       69.56      7.94 o 
   2   9   6        3.93        1.96      3.78 o 
   3   9   6        5.19       13.09      4.08 o 
   4   9   6       10.85       22.77      6.35 o 
   5   9   6        0.57        8.65      4.68 o 
 -17   1   7       19.49       13.56      3.95 o 
 -16   1   7        5.77        6.28      2.18 o 
 -15   1   7       24.13       14.03      3.59 o 
 -14   1   7       82.70       77.31     13.37 o 
 -13   1   7       41.88       50.68      5.68 o 
 -12   1   7       51.67       62.72     10.37 o 
 -11   1   7        9.40        5.18      3.95 o 
 -10   1   7       43.54       60.85      5.99 o 
  -9   1   7        0.33        1.87      3.08 o 
  -8   1   7        4.77        9.79      3.49 o 
  -7   1   7      240.03      231.86      8.59 o 
  -6   1   7       70.80       60.79      3.75 o 
  -5   1   7      368.55      383.86     10.85 o 
  -4   1   7      442.30      429.15      9.05 o 
  -3   1   7      201.68      195.60      6.19 o 
  -2   1   7      848.93      900.40     11.81 o 
  -1   1   7        6.21       10.71      2.79 o 
   0   1   7      152.51      152.70      7.33 o 
   1   1   7      133.93      128.38      6.81 o 
   2   1   7        0.05        3.18      1.94 o 
   3   1   7      165.17      178.08      7.14 o 
   4   1   7        6.81       11.19      3.16 o 
   5   1   7        9.38       16.02      2.68 o 
   6   1   7        0.17        3.34      2.97 o 
   7   1   7        3.61        6.70      4.05 o 
   8   1   7        1.97        6.61      2.37 o 
   9   1   7       30.31       34.79      5.14 o 
  10   1   7       40.12       42.37      7.35 o 
  11   1   7        1.00        0.90      4.19 o 
  12   1   7        4.40       11.26      7.65 o 
 -17   2   7        0.02        5.17      4.49 o 
 -16   2   7        0.74        6.35      2.34 o 
 -15   2   7        6.58       10.18      3.10 o 
 -14   2   7       36.84       34.10      6.25 o 
 -13   2   7       78.84       95.74      7.04 o 
 -12   2   7        7.59        3.48      3.84 o 
 -11   2   7        0.79        0.56      1.92 o 
 -10   2   7      122.21      121.18      7.51 o 
  -9   2   7       49.71       51.57      4.99 o 
  -8   2   7        0.72        9.51      2.64 o 
  -7   2   7      108.45      128.91      6.81 o 
  -6   2   7       51.28       60.03      4.14 o 
  -5   2   7        7.98       12.19      3.10 o 
  -4   2   7      226.13      233.67      7.85 o 
  -3   2   7      204.73      195.43      7.44 o 
  -2   2   7        0.00        4.76      2.24 o 
  -1   2   7      258.80      261.91      8.63 o 
   0   2   7      161.68      173.10      6.62 o 
   1   2   7       62.45       72.39      6.03 o 
   2   2   7       20.64       20.08      2.87 o 
   3   2   7       75.94       87.47      6.19 o 
   4   2   7      109.70      121.02      7.69 o 
   5   2   7        0.00        0.00      3.06 o 
   6   2   7       41.85       34.96      3.86 o 
   7   2   7        5.21       10.22      3.47 o 
   8   2   7       51.73       55.81      7.15 o 
   9   2   7       21.08       15.23      3.21 o 
  10   2   7        2.43        4.38      3.26 o 
  11   2   7        0.12        0.00      3.71 o 
  12   2   7        0.01       10.18      3.99 o 
 -16   3   7        4.12       16.79      5.69 o 
 -15   3   7        4.92        5.13      2.83 o 
 -14   3   7       39.50       42.10      5.96 o 
 -13   3   7        0.88        3.95      3.22 o 
 -12   3   7        5.50        4.00      2.52 o 
 -11   3   7       15.52       17.20      3.09 o 
 -10   3   7       11.70        9.96      2.74 o 
  -9   3   7        1.85        2.85      3.17 o 
  -8   3   7      130.89      133.15      6.80 o 
  -7   3   7      192.66      187.82      7.93 o 
  -6   3   7       18.93       29.11      3.43 o 
  -5   3   7      190.05      189.21      7.38 o 
  -4   3   7      463.79      472.85     14.27 o 
  -3   3   7       18.64       18.56      3.16 o 
  -2   3   7        3.60        3.15      1.81 o 
  -1   3   7       79.52       81.72      5.12 o 
   0   3   7      388.68      377.26     10.98 o 
   1   3   7       14.35       18.11      4.78 o 
   2   3   7       93.24      101.68      7.07 o 
   3   3   7       86.67       91.94      6.47 o 
   4   3   7       91.67       85.83      5.96 o 
   5   3   7        2.44        8.44      3.63 o 
   6   3   7        0.08        4.80      2.17 o 
   7   3   7       51.39       61.63      5.50 o 
   8   3   7       10.34       19.83      3.23 o 
   9   3   7       10.64       11.46      3.79 o 
  10   3   7       18.88       16.32      5.80 o 
  11   3   7        4.78       10.27      5.34 o 
  12   3   7        0.23        4.45      8.49 o 
 -15   4   7       17.25       18.08      4.76 o 
 -14   4   7        0.23        5.17      3.18 o 
 -13   4   7       22.89        9.36      2.73 o 
 -12   4   7        3.33        2.67      2.51 o 
 -11   4   7       15.99       10.40      2.43 o 
 -10   4   7       74.21       76.82      5.70 o 
  -9   4   7       13.18        8.99      3.81 o 
  -8   4   7        2.51        5.19      3.21 o 
  -7   4   7        4.34        7.57      2.90 o 
  -6   4   7        0.73        8.61      2.69 o 
  -5   4   7      146.12      160.30     12.67 o 
  -4   4   7      887.40      937.85     22.29 o 
  -3   4   7      511.85      535.44     14.44 o 
  -2   4   7       31.63       38.40      3.20 o 
  -1   4   7      754.59      766.18     14.90 o 
   0   4   7      514.83      556.00     11.20 o 
   1   4   7       49.79       51.08      4.47 o 
   2   4   7       26.28       32.96      3.80 o 
   3   4   7        2.16        1.68      3.29 o 
   4   4   7        0.09        4.05      4.01 o 
   5   4   7       81.09       71.65      5.52 o 
   6   4   7       79.10       75.43      7.59 o 
   7   4   7       15.99       12.12      3.38 o 
   8   4   7       29.73       18.44      5.83 o 
   9   4   7       25.34       29.15      5.31 o 
  10   4   7        0.99       11.66      5.85 o 
  11   4   7        8.99        3.14      4.66 o 
 -15   5   7        2.32        5.87      4.70 o 
 -14   5   7        0.27        3.75      3.57 o 
 -13   5   7       22.63       18.34      3.87 o 
 -12   5   7        2.64        6.57      2.20 o 
 -11   5   7        6.47        6.00      2.77 o 
 -10   5   7       26.44       19.24      2.88 o 
  -9   5   7      125.39      144.07      9.61 o 
  -8   5   7        2.67        5.45      2.86 o 
  -7   5   7       62.26       61.52     10.95 o 
  -6   5   7       51.91       41.35      6.67 o 
  -5   5   7        2.74        6.00      2.21 o 
  -4   5   7       14.05       18.83      3.63 o 
  -3   5   7        1.61        0.00      3.10 o 
  -2   5   7        1.26        3.68      1.87 o 
  -1   5   7       10.23       10.36      2.48 o 
   0   5   7       37.54       33.17      3.78 o 
   1   5   7        1.04        3.65      3.24 o 
   2   5   7       59.96       70.21      4.62 o 
   3   5   7        3.69        7.13      2.33 o 
   4   5   7       21.29       16.96      3.73 o 
   5   5   7       16.49       16.98      3.87 o 
   6   5   7       67.10       77.18      9.46 o 
   7   5   7       11.83        7.66      4.52 o 
   8   5   7        0.39        9.21      4.82 o 
   9   5   7        7.58        7.98      3.83 o 
  10   5   7        1.61        9.98      5.32 o 
 -13   6   7       41.92       48.21      6.75 o 
 -12   6   7        4.03        3.48      3.89 o 
 -11   6   7      130.54      153.88     25.28 o 
 -10   6   7       25.80       21.52      3.10 o 
  -9   6   7        1.27        8.76      2.96 o 
  -8   6   7       17.99       14.99      4.14 o 
  -7   6   7       36.21       32.78      4.71 o 
  -6   6   7       51.52       54.40      6.46 o 
  -5   6   7        3.23        4.04      4.30 o 
  -4   6   7      277.62      258.24     11.85 o 
  -3   6   7      370.87      405.40     12.69 o 
  -2   6   7       28.27       27.03      3.62 o 
  -1   6   7      352.40      360.50     10.57 o 
   0   6   7       74.12       62.95      5.31 o 
   1   6   7       17.90       13.59      2.97 o 
   2   6   7       53.09       63.54      8.88 o 
   3   6   7        0.34        0.82      2.83 o 
   4   6   7       14.08       20.53      4.54 o 
   5   6   7        0.54        5.97      4.70 o 
   6   6   7       27.49       27.79      4.92 o 
   7   6   7       12.95       12.00      4.92 o 
   8   6   7        0.44        3.27      4.65 o 
   9   6   7        5.77       15.30      5.88 o 
 -12   7   7        0.55        3.63      4.52 o 
 -11   7   7       19.16       14.96      3.95 o 
 -10   7   7       26.59       18.86      4.57 o 
  -9   7   7        0.26        4.88      3.25 o 
  -8   7   7       23.02       18.29      3.16 o 
  -7   7   7        0.30        1.84      2.81 o 
  -6   7   7       18.63       15.32      3.12 o 
  -5   7   7       27.33       26.30      4.67 o 
  -4   7   7       15.79       13.54      2.67 o 
  -3   7   7        2.42        3.82      4.26 o 
  -2   7   7        4.87        4.09      3.19 o 
  -1   7   7        1.69        2.12      2.24 o 
   0   7   7       37.35       38.90      4.25 o 
   1   7   7       35.20       41.86      4.23 o 
   2   7   7        0.36        0.00      2.66 o 
   3   7   7        0.16        5.73      4.10 o 
   4   7   7       16.00       13.75      4.40 o 
   5   7   7       13.88       11.75      4.40 o 
   6   7   7       15.26       21.60      6.58 o 
   7   7   7        5.94        3.57      5.74 o 
 -10   8   7       17.15       16.24      3.66 o 
  -9   8   7        1.42        1.77      3.10 o 
  -8   8   7       14.39        5.27      3.08 o 
  -7   8   7        0.07        9.80      3.08 o 
  -6   8   7       39.99       35.97      3.21 o 
  -5   8   7       44.88       34.83      4.03 o 
  -4   8   7        2.42       12.34      3.45 o 
  -3   8   7       31.43       30.04      6.42 o 
  -2   8   7        0.59        2.45      3.62 o 
  -1   8   7       11.82       10.23      3.72 o 
   0   8   7        1.11        0.63      3.52 o 
   1   8   7       40.41       41.26      5.19 o 
   2   8   7        6.43        6.71      3.81 o 
   3   8   7        1.42        2.70      4.25 o 
   4   8   7       14.09       17.94      4.38 o 
   5   8   7        2.54        4.38      4.35 o 
  -6   9   7        1.03        6.62      3.17 o 
  -5   9   7        2.90        1.82      4.14 o 
  -4   9   7        1.26        3.49      4.75 o 
  -3   9   7       14.23        6.11      2.94 o 
  -2   9   7       21.72       17.75      5.44 o 
  -1   9   7        2.29        0.00      4.90 o 
   0   9   7        2.49       10.73      5.42 o 
   1   9   7        0.38        8.86      7.25 o 
   2   9   7        4.14       12.43      5.58 o 
 -16   0   8        3.46        5.62      3.93 o 
 -15   0   8        1.98        0.00      5.08 o 
 -14   0   8        7.96        1.44      3.12 o 
 -13   0   8        0.26        0.92      5.25 o 
 -12   0   8       12.43        8.95      5.83 o 
 -11   0   8      183.65      221.46     27.95 o 
 -10   0   8       12.13        8.80      7.63 o 
  -9   0   8      294.71      299.48     12.82 o 
  -8   0   8      130.48      128.47      9.78 o 
  -7   0   8       90.54       91.60      9.50 o 
  -6   0   8      873.99      858.01     27.83 o 
  -5   0   8      206.84      173.22      8.86 o 
  -4   0   8      182.37      202.71     33.79 o 
  -3   0   8      798.09      737.12     23.16 o 
  -2   0   8       14.38       23.60      9.04 o 
   0   0   8        8.52       12.60      3.87 o 
   1   0   8      112.32      134.43     10.37 o 
   2   0   8      285.23      283.28     26.39 o 
   3   0   8        7.87        2.66      3.95 o 
   4   0   8       60.21       51.07      4.87 o 
   5   0   8        9.03        7.11      6.66 o 
   6   0   8        2.07        5.60      3.80 o 
   7   0   8       26.91       24.59     11.19 o 
   8   0   8       11.04        5.31     10.08 o 
   9   0   8        0.01        9.17      5.55 o 
  10   0   8        4.45        5.58      8.57 o 
  11   0   8        7.96       15.39     10.72 o 
 -16   1   8        1.65        5.61      3.14 o 
 -15   1   8       10.38        6.92      4.58 o 
 -14   1   8        4.49        3.63      4.07 o 
 -13   1   8        6.11       10.29      4.30 o 
 -12   1   8        9.02        6.60      4.39 o 
 -11   1   8      141.64      160.41      9.81 o 
 -10   1   8       68.78       76.01      6.65 o 
  -9   1   8        2.50        3.43      3.77 o 
  -8   1   8      121.81      123.21      6.86 o 
  -7   1   8       85.25       71.13      4.32 o 
  -6   1   8        0.02        3.62      2.73 o 
  -5   1   8      169.35      156.31      6.01 o 
  -4   1   8      117.71      122.39      5.08 o 
  -3   1   8      141.73      130.26      7.08 o 
  -2   1   8      234.75      215.27      7.91 o 
  -1   1   8      124.37      120.14      6.36 o 
   0   1   8       63.22       71.56      4.79 o 
   1   1   8       19.18       19.54      4.31 o 
   2   1   8       15.44       18.00      2.82 o 
   3   1   8       40.73       44.62      4.83 o 
   4   1   8       14.24       12.81      2.93 o 
   5   1   8        1.56        6.68      3.25 o 
   6   1   8       73.09       69.99      5.44 o 
   7   1   8       30.36       24.17      4.02 o 
   8   1   8        8.74       11.42      4.00 o 
   9   1   8        0.68        5.67      3.69 o 
  10   1   8        9.14       15.00      4.63 o 
  11   1   8        5.86        8.71      3.34 o 
 -16   2   8        9.31        9.55      3.32 o 
 -15   2   8       15.05       10.48      3.35 o 
 -14   2   8        1.69        2.04      3.91 o 
 -13   2   8       69.29       97.55      7.70 o 
 -12   2   8        2.53        4.94      3.06 o 
 -11   2   8      134.54      155.99     12.56 o 
 -10   2   8      147.24      166.03     11.55 o 
  -9   2   8        6.06        6.18      3.14 o 
  -8   2   8      120.86      108.88      5.30 o 
  -7   2   8      245.78      212.79      7.04 o 
  -6   2   8       39.04       40.24      3.55 o 
  -5   2   8       73.12       65.58      4.62 o 
  -4   2   8        4.00        4.92      2.64 o 
  -3   2   8        6.41        9.38      1.83 o 
  -2   2   8       72.61       73.75      4.52 o 
  -1   2   8       40.87       44.22      4.08 o 
   0   2   8       98.93      100.11      6.74 o 
   1   2   8       75.63       74.14      5.05 o 
   2   2   8       78.78       72.48      4.57 o 
   3   2   8      203.99      219.85      9.10 o 
   4   2   8      132.34      133.71      8.39 o 
   5   2   8        4.25        8.47      4.53 o 
   6   2   8      149.26      145.14     12.53 o 
   7   2   8       78.45       63.87      5.09 o 
   8   2   8        0.03        7.50      2.81 o 
   9   2   8        9.18       10.18      4.48 o 
  10   2   8        0.18        0.00      3.87 o 
  11   2   8        0.03       12.98      4.51 o 
 -15   3   8        1.48        3.60      3.64 o 
 -14   3   8       19.57       11.36      5.30 o 
 -13   3   8        1.95        6.57      3.97 o 
 -12   3   8       20.83       20.66      3.47 o 
 -11   3   8        4.67        2.15      3.47 o 
 -10   3   8       34.08       35.56      5.82 o 
  -9   3   8      134.43      139.23      8.33 o 
  -8   3   8        7.46       12.42      3.95 o 
  -7   3   8      200.43      216.01      6.73 o 
  -6   3   8      189.09      179.15      6.47 o 
  -5   3   8       44.57       46.82      4.80 o 
  -4   3   8        0.76        9.84      3.23 o 
  -3   3   8       64.41       67.14      4.40 o 
  -2   3   8      173.55      158.04      5.37 o 
  -1   3   8      249.07      248.54      6.95 o 
   0   3   8       30.17       22.87      3.20 o 
   1   3   8       50.64       41.80     10.49 o 
   2   3   8      750.08      772.53     16.14 o 
   3   3   8       40.03       51.65      5.32 o 
   4   3   8        6.72        6.44      2.50 o 
   5   3   8       90.81       76.10      6.89 o 
   6   3   8       29.72       22.94      3.53 o 
   7   3   8        0.22        5.33      3.58 o 
   8   3   8        1.98        4.75      2.83 o 
   9   3   8        0.07        4.93      5.03 o 
  10   3   8        2.66       19.72      8.89 o 
 -14   4   8        2.78        7.40      7.53 o 
 -13   4   8        0.00        0.00      3.72 o 
 -12   4   8       11.31        7.52      5.85 o 
 -11   4   8       12.56        8.14      2.38 o 
 -10   4   8        1.31        4.87      5.24 o 
  -9   4   8       27.94       32.93      3.71 o 
  -8   4   8       67.18       49.76      4.61 o 
  -7   4   8       11.33        8.46      3.51 o 
  -6   4   8       67.58       60.08      9.04 o 
  -5   4   8        2.86        0.00      2.69 o 
  -4   4   8      175.62      173.81      6.85 o 
  -3   4   8      217.22      215.86      7.70 o 
  -2   4   8        0.64        2.28      2.20 o 
  -1   4   8      204.12      188.11      5.35 o 
   0   4   8      287.90      274.79      9.50 o 
   1   4   8        1.90        5.69      3.22 o 
   2   4   8       17.93       25.06      4.01 o 
   3   4   8        0.84        5.76      3.40 o 
   4   4   8        3.38        8.20      3.16 o 
   5   4   8        5.32        5.14      3.98 o 
   6   4   8        0.23        4.54      4.02 o 
   7   4   8        3.28        7.69      3.35 o 
   8   4   8        0.97        0.69      3.10 o 
   9   4   8        0.28        3.22      4.29 o 
 -13   5   8        3.84        3.26      6.47 o 
 -12   5   8       43.88       66.20      7.25 o 
 -11   5   8        2.61        1.47      2.97 o 
 -10   5   8       50.90       41.78      3.98 o 
  -9   5   8        6.62        5.01      3.46 o 
  -8   5   8       83.36       87.06      6.72 o 
  -7   5   8      263.92      265.53      9.99 o 
  -6   5   8       96.01       99.65      6.73 o 
  -5   5   8      107.55       98.30      6.83 o 
  -4   5   8      273.97      263.81     11.73 o 
  -3   5   8       15.16       17.88      4.34 o 
  -2   5   8        1.09        5.19      3.06 o 
  -1   5   8      105.03       91.81      5.31 o 
   0   5   8      252.43      280.73     10.67 o 
   1   5   8        6.03       10.11      3.50 o 
   2   5   8       54.33       57.26      5.95 o 
   3   5   8      214.24      214.82      8.55 o 
   4   5   8       24.52       22.34      3.64 o 
   5   5   8        1.22        3.88      2.31 o 
   6   5   8        9.32        3.16      4.08 o 
   7   5   8        0.00        9.13      4.37 o 
   8   5   8        1.09        4.46      4.55 o 
 -12   6   8        1.03        4.83      2.87 o 
 -11   6   8       10.98        7.97      7.21 o 
 -10   6   8        2.52        7.77      2.67 o 
  -9   6   8       12.51       10.10      2.84 o 
  -8   6   8       27.82       22.74      3.74 o 
  -7   6   8       21.10       20.39      3.29 o 
  -6   6   8       10.27       11.06      5.16 o 
  -5   6   8        1.55        0.71      3.52 o 
  -4   6   8        4.04        5.80      3.01 o 
  -3   6   8        0.06        2.73      3.72 o 
  -2   6   8        0.31        5.84      4.36 o 
  -1   6   8       18.62       39.55      5.17 o 
   0   6   8        2.81        2.94      2.49 o 
   1   6   8        9.59       11.67      4.15 o 
   2   6   8       28.96       29.75      4.13 o 
   3   6   8       46.89       43.61      4.59 o 
   4   6   8       27.81       45.06      9.77 o 
   5   6   8        0.65        0.00      5.46 o 
   6   6   8        1.65        2.55      4.35 o 
   7   6   8        3.22       11.84      4.85 o 
 -10   7   8       44.11       38.90      5.41 o 
  -9   7   8        6.07        8.36      2.35 o 
  -8   7   8        7.26        7.68      3.49 o 
  -7   7   8       25.29       24.47      3.76 o 
  -6   7   8        0.33        4.00      2.98 o 
  -5   7   8       41.98       51.56      5.13 o 
  -4   7   8       27.32       33.72      4.35 o 
  -3   7   8       34.97       47.37      6.82 o 
  -2   7   8      154.03      183.68      8.85 o 
  -1   7   8        2.50        4.31      3.85 o 
   0   7   8       34.93       37.57      7.45 o 
   1   7   8        5.86       10.01      3.71 o 
   2   7   8       23.15       17.97      4.65 o 
   3   7   8       26.89       22.38      5.14 o 
   4   7   8        0.60       12.40      5.80 o 
   5   7   8       17.27       12.30      5.99 o 
  -7   8   8        3.01       12.47      3.60 o 
  -6   8   8       17.96       18.08      4.48 o 
  -5   8   8        8.33        9.35      3.91 o 
  -4   8   8        9.80        7.76      2.46 o 
  -3   8   8        0.94        2.63      2.77 o 
  -2   8   8        2.58        3.33      2.60 o 
  -1   8   8        1.41        6.59      3.79 o 
   0   8   8        1.45        0.00      5.35 o 
   1   8   8       17.31        9.21      5.54 o 
   2   8   8        1.38        7.30      5.95 o 
 -15   1   9       12.02        9.61      8.38 o 
 -14   1   9       15.59        7.92      4.80 o 
 -13   1   9        1.71       13.16      4.57 o 
 -12   1   9      122.16      151.02     10.56 o 
 -11   1   9       17.90       29.34      7.72 o 
 -10   1   9       64.23       82.93     11.52 o 
  -9   1   9       30.12       25.78      6.48 o 
  -8   1   9        0.87        5.04      2.12 o 
  -7   1   9        5.83        9.87      4.20 o 
  -6   1   9       18.12       21.50      5.43 o 
  -5   1   9       86.13       78.50      6.22 o 
  -4   1   9       60.95       63.26      4.12 o 
  -3   1   9      179.78      145.04      7.62 o 
  -2   1   9      448.33      441.71      9.97 o 
  -1   1   9        1.42        3.13      2.44 o 
   0   1   9       71.76       65.82      4.07 o 
   1   1   9        7.24        8.20      3.72 o 
   2   1   9        4.83        3.99      1.82 o 
   3   1   9        7.24       12.40      3.20 o 
   4   1   9       19.93       14.28      2.83 o 
   5   1   9        8.77        8.67      2.77 o 
   6   1   9        2.19        0.00      4.24 o 
   7   1   9       10.61       11.33      3.55 o 
   8   1   9        1.63        5.78      4.22 o 
   9   1   9        7.33       11.14      3.83 o 
 -14   2   9       10.76        5.28      3.64 o 
 -13   2   9       34.08       30.90      6.11 o 
 -12   2   9        1.96        3.68      4.03 o 
 -11   2   9        0.78        6.74      5.53 o 
 -10   2   9       18.44       17.23      4.18 o 
  -9   2   9        0.33        6.14      4.09 o 
  -8   2   9        2.64       12.13      5.35 o 
  -7   2   9        5.53        2.32      2.64 o 
  -6   2   9       41.53       39.12      4.11 o 
  -5   2   9        9.37        6.51      3.74 o 
  -4   2   9       19.11       28.22      4.05 o 
  -3   2   9        0.24        7.47      4.50 o 
  -2   2   9        0.18        1.56      1.70 o 
  -1   2   9       23.16       12.16      2.73 o 
   0   2   9        1.23        6.86      2.04 o 
   1   2   9       88.38       92.25      6.72 o 
   2   2   9        0.26        3.49      3.05 o 
   3   2   9        0.26        0.86      4.09 o 
   4   2   9        8.76       10.16      3.68 o 
   5   2   9        9.82        5.06      2.95 o 
   6   2   9       10.92        8.54      3.83 o 
   7   2   9        0.00        4.51      2.78 o 
   8   2   9       13.10       10.01      4.69 o 
   9   2   9       15.91       14.63      4.21 o 
 -14   3   9        5.11        9.88      4.16 o 
 -13   3   9        6.54       12.54      3.35 o 
 -12   3   9       16.17       21.23      5.46 o 
 -11   3   9        0.89        0.14      4.40 o 
 -10   3   9        3.82        6.81      4.36 o 
  -9   3   9        0.78        2.38      3.73 o 
  -8   3   9       73.23       66.58      4.79 o 
  -7   3   9       25.60       24.55      3.61 o 
  -6   3   9       24.00       29.71      4.33 o 
  -5   3   9      214.81      212.98      8.91 o 
  -4   3   9       78.69       65.76      6.34 o 
  -3   3   9       29.05       32.21      4.79 o 
  -2   3   9      131.24      119.13      5.96 o 
  -1   3   9        7.27        9.98      2.30 o 
   0   3   9      155.18      172.20      8.70 o 
   1   3   9       60.87       68.33      7.00 o 
   2   3   9       10.60       16.22      3.26 o 
   3   3   9        0.95       10.89      3.63 o 
   4   3   9       12.52       10.33      3.41 o 
   5   3   9        6.48        5.42      3.46 o 
   6   3   9        2.44        6.72      2.78 o 
   7   3   9        3.27        6.39      2.85 o 
   8   3   9        0.11        0.83      5.78 o 
 -13   4   9        4.86        9.58      3.88 o 
 -12   4   9        0.07        6.44      2.97 o 
 -11   4   9        1.69       14.14      4.52 o 
 -10   4   9        5.59        8.79      3.71 o 
  -9   4   9       31.57       35.76      4.65 o 
  -8   4   9        2.85        5.49      2.91 o 
  -7   4   9       46.07       57.32      7.53 o 
  -6   4   9       88.62       93.17      8.14 o 
  -5   4   9        7.35        8.93      3.42 o 
  -4   4   9      319.75      300.14     16.38 o 
  -3   4   9      212.87      230.30      9.74 o 
  -2   4   9       12.12       11.67      2.80 o 
  -1   4   9      268.41      260.71     12.78 o 
   0   4   9       93.59       75.85      5.79 o 
   1   4   9        0.20       11.06      3.67 o 
   2   4   9        4.04       10.57      3.97 o 
   3   4   9        0.26        1.30      3.86 o 
   4   4   9        3.75        5.44      5.52 o 
   5   4   9        3.80        0.36      3.63 o 
   6   4   9        0.36        3.47      3.40 o 
   7   4   9        3.84        5.75      4.36 o 
 -12   5   9       12.24        9.65      4.91 o 
 -11   5   9        0.11        3.38      3.91 o 
 -10   5   9       14.85       15.61      3.36 o 
  -9   5   9       44.68       45.04      4.80 o 
  -8   5   9        8.72        2.84      3.46 o 
  -7   5   9        6.77       13.64      4.36 o 
  -6   5   9       27.25       37.64      5.37 o 
  -5   5   9        0.81        4.64      2.96 o 
  -4   5   9        0.01        3.46      2.90 o 
  -3   5   9        5.19        4.93      3.13 o 
  -2   5   9       12.79       15.69      3.65 o 
  -1   5   9        3.16        6.09      4.45 o 
   0   5   9        1.45        6.37      4.11 o 
   1   5   9       36.09       26.21      3.96 o 
   2   5   9       65.37       78.99      6.21 o 
   3   5   9        4.11        3.75      3.50 o 
   4   5   9       15.04       12.51      5.39 o 
   5   5   9       44.14       71.62     10.17 o 
   6   5   9       22.07       21.04      5.11 o 
 -10   6   9        3.40        4.71      2.94 o 
  -9   6   9       30.21       52.29      7.44 o 
  -8   6   9       41.93       46.52      5.80 o 
  -7   6   9        0.65        7.16      2.43 o 
  -6   6   9       23.83       24.02      3.89 o 
  -5   6   9       22.95       41.27      5.26 o 
  -4   6   9        0.17        1.13      3.93 o 
  -3   6   9       37.33       40.41      4.75 o 
  -2   6   9       33.15       39.85      5.11 o 
  -1   6   9       35.35       30.45      5.18 o 
   0   6   9       15.64        6.18      7.37 o 
   1   6   9       26.57       19.08      4.50 o 
   2   6   9        1.68        6.40      4.49 o 
   3   6   9       20.98       20.30      4.66 o 
   4   6   9       13.85       19.51      5.05 o 
   5   6   9        5.46        4.66      6.35 o 
  -8   7   9        2.80        0.00      3.49 o 
  -7   7   9        0.13        4.90      6.72 o 
  -6   7   9        0.07        0.00      3.75 o 
  -5   7   9        0.99        3.60      3.33 o 
  -4   7   9        2.73        5.86      2.91 o 
  -3   7   9        4.48       10.00      3.28 o 
  -2   7   9        3.28        0.00      2.40 o 
  -1   7   9        1.41        0.71      4.09 o 
   0   7   9        8.32        3.85      3.67 o 
   1   7   9        0.02        2.46      9.24 o 
   2   7   9        0.00       11.96     12.86 o 
 -13   0  10        2.27        6.81      5.70 o 
 -12   0  10        4.19        3.49      5.55 o 
 -11   0  10       25.43       27.77      7.88 o 
 -10   0  10       56.29       50.19      9.81 o 
  -9   0  10      285.52      274.93     45.26 o 
  -8   0  10       65.37       80.61     15.55 o 
  -7   0  10      164.94      171.70     12.01 o 
  -6   0  10      377.63      379.47     21.36 o 
  -5   0  10       76.65       79.67     10.94 o 
  -4   0  10       36.53       66.17     19.14 o 
  -3   0  10      174.89      210.12     32.53 o 
  -2   0  10       58.72       59.51      7.16 o 
  -1   0  10      130.98      113.28     11.05 o 
   0   0  10        0.00        6.15      3.72 o 
   1   0  10      180.68      182.89     14.60 o 
   2   0  10      146.72      135.44     12.81 o 
   3   0  10        9.38       13.96      9.31 o 
   4   0  10       24.38       26.02     12.21 o 
   5   0  10       30.72       30.76      8.87 o 
   6   0  10        9.58        7.86      7.53 o 
   7   0  10        1.42        1.22     11.29 o 
 -13   1  10        7.05        4.28      4.19 o 
 -12   1  10        0.10        7.53      4.50 o 
 -11   1  10        8.98        8.36      4.02 o 
 -10   1  10       19.29       20.77      3.74 o 
  -9   1  10        0.69        5.04      5.14 o 
  -8   1  10       46.97       55.44      5.37 o 
  -7   1  10        5.45        1.60      4.22 o 
  -6   1  10       22.09       24.57      4.19 o 
  -5   1  10      134.62      136.91      7.16 o 
  -4   1  10        7.20       12.52      3.45 o 
  -3   1  10       45.11       35.14      3.96 o 
  -2   1  10      180.08      165.14      9.18 o 
  -1   1  10       40.06       36.36      5.54 o 
   0   1  10       28.19       28.63      4.00 o 
   1   1  10       59.29       58.42      5.39 o 
   2   1  10        1.43        5.10      2.79 o 
   3   1  10        1.38        3.07      3.02 o 
   4   1  10       16.61       12.49      4.38 o 
   5   1  10        3.65        6.19      3.76 o 
   6   1  10        8.20        3.28      4.36 o 
   7   1  10       16.47       13.86      4.99 o 
 -13   2  10       25.33       17.71      4.66 o 
 -12   2  10        3.44        6.23      4.62 o 
 -11   2  10       24.68       32.46      7.46 o 
 -10   2  10        6.51        5.79      3.68 o 
  -9   2  10       62.02       60.81      7.55 o 
  -8   2  10       50.54       43.92      7.01 o 
  -7   2  10        2.18        0.00      3.63 o 
  -6   2  10        7.64       14.31      4.11 o 
  -5   2  10       45.63       41.34      5.40 o 
  -4   2  10       34.81       36.60      5.60 o 
  -3   2  10       18.00       20.67      3.56 o 
  -2   2  10        3.85        7.39      3.24 o 
  -1   2  10        0.53        9.12      2.78 o 
   0   2  10      184.70      164.31      9.42 o 
   1   2  10      116.68      129.08     11.71 o 
   2   2  10        3.56        9.44      3.17 o 
   3   2  10      116.66      119.86      7.44 o 
   4   2  10       29.28       28.30      4.18 o 
   5   2  10        4.26        4.49      3.37 o 
   6   2  10       12.72       11.29      3.86 o 
 -12   3  10       48.15       50.19      6.69 o 
 -11   3  10        8.33        9.64      4.94 o 
 -10   3  10        7.60        5.41      5.33 o 
  -9   3  10       39.14       36.12      5.24 o 
  -8   3  10       17.35       14.72      7.89 o 
  -7   3  10        1.67        2.05      4.11 o 
  -6   3  10        0.70        3.46      2.94 o 
  -5   3  10        0.03        2.27      2.66 o 
  -4   3  10        3.50        1.51      3.68 o 
  -3   3  10       19.02       27.26      6.43 o 
  -2   3  10        7.73        7.00      3.84 o 
  -1   3  10        5.47        5.29      3.59 o 
   0   3  10        3.44        2.60      4.34 o 
   1   3  10       37.69       39.91      5.28 o 
   2   3  10       55.56       41.33      5.19 o 
   3   3  10        2.08        0.00      2.88 o 
   4   3  10       60.79       66.92      8.62 o 
   5   3  10       35.49       28.81      4.46 o 
   6   3  10        0.18        4.57      3.73 o 
 -11   4  10        2.26        6.95      4.62 o 
 -10   4  10        9.44        3.94      4.11 o 
  -9   4  10       35.18       32.74      6.32 o 
  -8   4  10       11.80       24.67      5.52 o 
  -7   4  10       18.93        9.57      3.24 o 
  -6   4  10       68.30       54.90      4.82 o 
  -5   4  10        2.70        3.29      2.14 o 
  -4   4  10       42.42       42.37      4.66 o 
  -3   4  10       20.64       28.38      5.47 o 
  -2   4  10        7.72       14.38      4.35 o 
  -1   4  10       42.19       43.68      5.82 o 
   0   4  10       36.13       27.57      5.98 o 
   1   4  10       39.25       48.67      5.77 o 
   2   4  10       30.82       26.11      7.84 o 
   3   4  10        3.77        2.01      3.30 o 
   4   4  10        1.62        3.57      4.85 o 
   5   4  10        5.60       10.29      3.34 o 
 -10   5  10       37.26       45.12     11.86 o 
  -9   5  10        9.80       11.95      4.28 o 
  -8   5  10       10.77        9.20      4.17 o 
  -7   5  10        2.74        7.70      3.45 o 
  -6   5  10       20.32       15.21      3.41 o 
  -5   5  10       68.49       66.86      8.11 o 
  -4   5  10        6.68       13.00      4.37 o 
  -3   5  10       47.23       46.99      6.84 o 
  -2   5  10      130.19      151.46     11.41 o 
  -1   5  10        1.04        7.02      4.71 o 
   0   5  10       39.37       37.04      5.69 o 
   1   5  10        5.12        4.10      4.67 o 
   2   5  10        8.93       12.79      4.08 o 
   3   5  10        1.91        8.93      4.16 o 
  -7   6  10        0.00        3.83      3.88 o 
  -6   6  10        0.04        7.39      4.06 o 
  -5   6  10        0.01        2.12      3.81 o 
  -4   6  10        0.11        2.22      3.85 o 
  -3   6  10        0.01        3.28      4.38 o 
  -2   6  10        0.39        7.58      4.21 o 
  -1   6  10        6.59       10.35      4.95 o 
   0   6  10        3.50        5.67      6.44 o 
   1   6  10        0.06        0.81      4.55 o 
 -11   1  11        0.00        7.84      4.46 o 
 -10   1  11       60.47       65.31     13.76 o 
  -9   1  11       19.26       19.98      4.50 o 
  -8   1  11       25.63       36.39      6.79 o 
  -7   1  11        6.12       13.25      4.79 o 
  -6   1  11       38.09       42.94      5.18 o 
  -5   1  11       29.60       23.67      7.77 o 
  -4   1  11        2.09        0.29      4.37 o 
  -3   1  11       63.38       52.70      6.43 o 
  -2   1  11      111.34      114.12      9.41 o 
  -1   1  11        0.24        3.00      6.37 o 
   0   1  11       17.94       27.22      8.67 o 
   1   1  11        0.72        3.61      3.16 o 
   2   1  11        4.47        8.01      3.40 o 
   3   1  11        1.02        0.00      3.89 o 
   4   1  11       22.47       13.36      3.77 o 
 -10   2  11        3.29        4.14      4.99 o 
  -9   2  11       34.22       32.93      5.47 o 
  -8   2  11       11.26        8.99      4.35 o 
  -7   2  11        1.16        0.00      3.80 o 
  -6   2  11       33.99       38.24      6.59 o 
  -5   2  11        2.65       11.88      4.67 o 
  -4   2  11        6.12       13.23      3.99 o 
  -3   2  11        4.32        5.33      2.35 o 
  -2   2  11        1.30        0.54      2.84 o 
  -1   2  11        2.30        0.34      3.83 o 
   0   2  11        2.79        9.29      6.17 o 
   1   2  11       37.69       34.00      5.84 o 
   2   2  11        2.65        6.19      7.48 o 
   3   2  11        3.07        5.56      2.78 o 
  -9   3  11       16.64       24.51      4.98 o 
  -8   3  11        0.18        4.38      4.20 o 
  -7   3  11        0.92        5.50      4.48 o 
  -6   3  11        5.40        1.60      3.27 o 
  -5   3  11       17.45        7.77      3.29 o 
  -4   3  11        1.89        9.71      5.24 o 
  -3   3  11       25.74       27.72      5.47 o 
  -2   3  11       19.23       13.50      4.02 o 
  -1   3  11        5.87       10.60      6.82 o 
   0   3  11       12.02       13.82      2.93 o 
   1   3  11        0.43        3.35      4.63 o 
   2   3  11        3.83        0.00      3.89 o 
  -8   4  11       20.66       20.71      4.37 o 
  -7   4  11        2.13        3.46      3.84 o 
  -6   4  11       28.24       31.57      7.77 o 
  -5   4  11       12.34       15.00      6.23 o 
  -4   4  11        1.01        0.04      3.82 o 
  -3   4  11        2.81        8.14      4.43 o 
  -2   4  11       10.01        6.08      3.37 o 
  -1   4  11        0.86        4.75      5.80 o 
   0   4  11       28.22       23.35      5.46 o 
   1   4  11       48.80       48.96      7.52 o 
  -7   0  12       28.60       44.62      8.77 o 
  -6   0  12        1.80        2.62      7.48 o 
  -5   0  12        9.43        2.35      7.40 o 
  -4   0  12       38.75       50.92     24.09 o 
  -3   0  12       10.20       15.78      9.19 o 
  -2   0  12       14.42       30.20     16.14 o 
  -1   0  12       26.50       46.15     16.93 o 
  -6   1  12        0.00       11.96      6.98 o 
  -5   1  12        3.46       11.29      4.55 o 
  -4   1  12        1.05        4.31      4.88 o 
  -3   1  12        0.11        0.00      4.79 o 
  -2   1  12        0.01        4.38      4.72 o 
  -1   1  12        0.46        0.00      7.68 o 
  -4   2  12       24.97       27.68      6.36 o 
                                                 
